# Supplementary material for: Molecular networking and computational NMR analyses uncover six polyketide-terpene hybrids from termite-associated Xylaria isolates
Source: Commun Chem. 2024 Jun 7;7:129. doi: 10.1038/s42004-024-01210-6 (PMC11161606; doi:10.1038/s42004-024-01210-6)
Supplement: Supplementary file 4 — Supplementary Data 1 [file 42004_2024_1210_MOESM4_ESM.xlsx]

## Sheet: 1
N°	13C_Exp	1H_Exp	Config. Exp	13C_1_1	1H_1_1	Config. 1_1	13C_1_2	1H_1_2	Config. 1_2	13C_1_3	1H_1_3	Config. 1_3	13C_1_4	1H_1_4	Config. 1_4	13C_1_5	1H_1_5	Config. 1_5	13C_1_6	1H_1_6	Config. 1_6
2	77.5			80.9754			81.3263			80.778			82.1052			80.9662			80.5001
3	71.2	4.01	S	74.058	4.30985	S	73.6573	4.02136	S	74.9995	3.90806	R	74.9136	3.55614	R	73.4176	4.11532	S	74.8899	3.82174	S
4a	42	1.89		43.6865	1.98273		40.8321	1.76357		38.4006	1.99069		36.1093	1.99305		42.0606	1.6254		41.9432	1.47768
4b	42	2.29		43.6865	2.16407		40.8321	2.0281		38.4006	2.14296		36.1093	2.38697		42.0606	2.19667		41.9432	2.32498
5	67.4		R	70.6899		R	75.5805		S	70.8838		R	74.8264		S	76.0402		S	73.1073		R
6	80.8	4.75	R	83.2869	4.86409	R	81.6683	4.59667	R	80.9251	6.06866	S	80.7507	4.69386	S	81.7718	4.54196	S	78.5877	4.99704	S
7	75.1	5.57	R	76.6792	5.51108	R	77.1346	5.4779	R	76.9356	5.51128	S	79.5096	5.12518	S	81.4426	5.17802	S	76.8509	5.55495	S
8	130			133.782			129.241			135.124			135.642			134.122			132.848
9	135.5			134.411			139.26			133.88			140.619			140.819			134.093
10	70	4.22	S	72.0727	4.47563	S	71.8157	4.40767	S	76.3045	4.34595	S	70.6875	4.93729	S	70.6286	4.7597	S	75.6942	4.18459	S
11	16.5	1.27		16.4734	1.29831		15.867	1.21288		23.2296	1.32		22.0429	1.28467		16.0027	1.26078		16.471	1.2471
12	28	1.22		28.7496	1.5018		28.6914	1.34964		26.2457	1.23		26.866	1.3533		29.0621	1.39416		28.7586	1.21514
13a	59.7	4.13		61.6187	4.3022		58.6432	4.50546		62.7591	4.45444		60.8168	4.28913		61.4209	4.26502		61.5314	4.33575
13b	59.7	4.45		61.6187	4.72412		58.6432	4.57791		62.7591	4.46067		60.8168	4.5698		61.4209	4.56262		61.5314	4.59683
14	125.5	6.52		122.653	6.75568		121.618	6.77756		122.578	6.76139		123.134	6.09201		123.663	6.1124		122.683	6.85057
15	136.4	6.04		140.505	6.51257		137.376	6.41052		140.512	6.6638		139.701	6.1666		138.542	6.07585		139.152	6.52349
16	36.5	2.2		40.0809	2.36746		40.8138	2.26407		40.7827	2.32112		40.8588	2.20488		39.7209	2.24129		40.4376	2.35337
17	23.2	1.5		27.2768	1.58431		27.5293	1.50729		27.4903	1.5618		28.7145	1.49347		27.0769	1.52689		26.8353	1.59671
18	13.8	0.96		14.7744	0.929953		15.3622	0.912691		15.4944	0.951836		16.2403	1.00788		15.6999	0.980541		14.9666	0.915872
19	155.9			151.979			152.853			153.65			152.182			152.584			153.662
N°	13C_Exp	Config. Exp	13C_1_1	Config. 1_1	13C_1_2	Config. 1_2	13C_1_3	Config. 1_3	13C_1_4	Config. 1_4	13C_1_5	Config. 1_5	13C_1_6	Config. 1_6
2	77.5		80.9754		81.3263		80.778		82.1052		80.9662		80.5001
3	71.2	S	74.058	S	73.6573	S	74.9995	R	74.9136	R	73.4176	S	74.8899	S
4	42		43.6865		40.8321		38.4006		36.1093		42.0606		41.9432
5	67.4	R	70.6899	R	75.5805	S	70.8838	R	74.8264	S	76.0402	S	73.1073	R
6	80.8	R	83.2869	R	81.6683	R	80.9251	S	80.7507	S	81.7718	S	78.5877	S
7	75.1	R	76.6792	R	77.1346	R	76.9356	S	79.5096	S	81.4426	S	76.8509	S
8	130		133.782		129.241		135.124		135.642		134.122		132.848
9	135.5		134.411		139.26		133.88		140.619		140.819		134.093
10	70	S	72.0727	S	71.8157	S	76.3045	S	70.6875	S	70.6286	S	75.6942	S
11	16.5		16.4734		15.867		23.2296		22.0429		16.0027		16.471
12	28		28.7496		28.6914		26.2457		26.866		29.0621		28.7586
13	59.7
14	125.5		122.653		121.618		122.578		123.134		123.663		122.683
15	136.4		140.505		137.376		140.512		139.701		138.542		139.152
16	36.5		40.0809		40.8138		40.7827		40.8588		39.7209		40.4376
17	23.2		27.2768		27.5293		27.4903		28.7145		27.0769		26.8353
18	13.8		14.7744		15.3622		15.4944		16.2403		15.6999		14.9666
19	155.9		151.979		152.853		153.65		152.182		152.584		153.662
N°	1H_Exp	Config. Exp	1H_1_1	Config. 1_1	1H_1_2	Config. 1_2	1H_1_3	Config. 1_3	1H_1_4	Config. 1_4	1H_1_5	Config. 1_5	1H_1_6	Config. 1_6
3	4.01	S	4.30985	S	4.02136	S	3.90806	R	3.55614	R	4.11532	S	3.82174	S
4a	1.89		1.98273		1.76357		1.99069		1.99305		1.6254		1.47768
4b	2.29		2.16407		2.0281		2.14296		2.38697		2.19667		2.32498
6	4.75	R	4.86409	R	4.59667	R	6.06866	S	4.69386	S	4.54196	S	4.99704	S
7	5.57	R	5.51108	R	5.4779	R	5.51128	S	5.12518	S	5.17802	S	5.55495	S
10	4.22	S	4.47563	S	4.40767	S	4.34595	S	4.93729	S	4.7597	S	4.18459	S
11	1.27		1.29831		1.21288		1.32		1.28467		1.26078		1.2471
12	1.22		1.5018		1.34964		1.23		1.3533		1.39416		1.21514
13a	4.13		4.3022		4.50546		4.45444		4.28913		4.26502		4.33575
13b	4.45		4.72412		4.57791		4.46067		4.5698		4.56262		4.59683
14	6.52		6.75568		6.77756		6.76139		6.09201		6.1124		6.85057
15	6.04		6.51257		6.41052		6.6638		6.1666		6.07585		6.52349
16	2.2		2.36746		2.26407		2.32112		2.20488		2.24129		2.35337
17	1.5		1.58431		1.50729		1.5618		1.49347		1.52689		1.59671
18	0.96		0.929953		0.912691		0.951836		1.00788		0.980541		0.915872

## Sheet: 2-3
N°	13C_2_Exp	1H_2_Exp	Config. 2_Exp	13C_3_Exp	1H_3_Exp	Config. 3_Exp	13C_2_1	1H_2_1	Config. 2_1	13C_2_2	1H_2_2	Config. 2_2	13C_2_3	1H_2_3	Config. 2_3	13C_2_4	1H_2_4	Config. 2_4	13C_2_5	1H_2_5	Config. 2_5	13C_2_6	1H_2_6	Config. 2_6	13C_3_1	1H_3_1	Config. 3_1	13C_3_2	1H_3_2	Config. 3_2	13C_3_5	1H_3_5	Config. 3_5	13C_3_6	1H_3_6	Config. 3_6
2	77.6			74.8			80.8415			79.835			79.3731			81.8702			81.0968			80.6121			80.6121			79.835			80.0656			79.3426
3	73.7	3.63	S	73.1	3.59	S	77.5463	3.84995	S	76.5298	3.99095	R	76.2817	3.96452	R	76.3435	3.96261	R	75.2847	3.80739	S	75.4978	3.79434	S	75.4978	3.79434	S	76.5298	3.99095	R	76.6779	3.99248	S	76.2832	3.96509	S
4a	36.2	1.63		34.1	1.7		37.2978	1.55592		39.4481	1.32284		39.5239	1.3162		37.6774	1.56381		36.2727	1.57421		36.6807	1.52946		36.6807	1.52946		39.4481	1.32284		39.2569	1.32336		39.682	1.30251
4b	36.2	2.23		34.1	2.36		37.2978	2.25376		39.4481	2.60085		39.5239	2.62045		37.6774	2.33546		36.2727	2.64818		36.6807	2.62496		36.6807	2.62496		39.4481	2.60085		39.2569	2.64		39.682	2.62442
5	57		R	59.2		R	60.1494		R	58.9586		R	61.94		R	63.0301		R	60.2063		R	61.1836		R	61.1836		R	58.9586		R	58.3702		S	61.848		S
6	61.5	3.22	S	59.5	3.29	S	65.035	3.19944	S	65.0866	3.23323	S	66.5838	3.40208	S	61.7886	3.14944	S	59.2248	3.03035	S	61.2346	3.23319	S	61.2346	3.23319	S	65.0866	3.23323	S	64.2117	3.34173	R	66.5309	3.41624	R
7	64.9	4.61	R	64.8	4.6	S	68.0053	4.97461	R	68.0843	5.04616	R	71.1122	4.69249	S	68.0313	4.98189	R	71.3994	4.73236	R	72.0554	4.45874	S	72.0554	4.45874	S	68.0843	5.04616	R	69.1513	4.69772	S	71.3153	4.64972	R
8	130.7			131.5			135.376			135.809			138.693			131.956			135.635			139.317			139.317			135.809			137.176			140.662
9	133.3			133.8			132.436			132.497			132.866			135.424			134.178			133.082			133.082			132.497			131.875			131.268
10	67.3	4.49	S	67.4	4.49	R	71.1132	4.54543	S	73.7388	4.56095	S	71.5775	4.66654	S	71.7649	4.88707	R	73.5889	4.85276	R	72.3865	4.61756	R	72.3865	4.61756	R	73.7388	4.56095	S	71.9233	4.73348	R	74.2099	4.53861	R
11	16.1	1.31		24.5	1.15		16.3397	1.30152		22.8775	1.34542		22.8292	1.344		28.3201	1.28169		25.7247	1.26118		25.7333	1.23795		25.7333	1.23795		22.8775	1.34542		26.5124	1.22975		26.6692	1.23828
12	27.7	1.27		25.5	1.12		28.0705	1.14255		26.6346	1.28332		26.4664	1.23848		16.1273	1.30708		22.2326	1.32477		21.9921	1.27097		21.9921	1.27097		26.6346	1.28332		22.9414	1.34223		22.8903	1.3482
13a	59.3	4.03		59.6	4.14		61.9927	4.23277		64.6273	4.2619		64.3707	4.13293		60.7942	4.51446		63.0895	4.30642		62.1351	4.33635		62.1351	4.33635		64.6273	4.2619		61.9937	4.25316		65.8821	4.22193
13b	59.3	4.38		59.6	4.38		61.9927	4.62623		64.6273	4.61002		64.3707	4.60603		60.8168	4.57816		63.0895	4.3861		62.1351	4.35477		62.1351	4.35477		64.6273	4.61002		61.9937	4.60374		65.8821	4.51616
14	126.7	6.11		126.7	6.4		122.942	6.89356		124.519	6.92699		122.81	6.41442		123.12	6.76824		124.213	6.47399		123.879	6.44697		123.879	6.44697		124.519	6.92699		123.207	6.84524		123.824	6.68054
15	135.2	6.44		134.8	6.05		136.938	6.56346		134.907	6.62428		139.471	6.59379		133.797	6.50071		136.824	6.44481		137.389	6.40741		137.389	6.40741		134.907	6.62428		137.364	6.60027		138.604	6.83543
16	36.4	2.16		36.4	2.13		41.4689	2.20148		40.8278	2.26082		40.4152	2.27276		40.5166	2.24538		40.7401	2.20814		40.7533	2.19515		40.7533	2.19515		40.8278	2.26082		41.5695	2.20573		39.5496	2.2861
17	23.3	1.47		23.3	1.44		28.8242	1.43244		28.5793	1.50322		27.3661	1.49725		28.3572	1.50137		28.3189	1.47279		28.2844	1.47658		28.2844	1.47658		28.5793	1.50322		28.6615	1.46864		27.2374	1.55924
18	13.7	0.94		13.8	0.91		16.2187	1.00341		15.3667	1.01999		15.4286	0.935854		15.099	0.980448		15.9805	0.980322		15.911	0.985231		15.911	0.985231		15.3667	1.01999		16.2297	1.01226		14.5794	0.946429
N°	13C_2_Exp	Config. 2_Exp	13C_3_Exp	Config. 3_Exp	13C_2_1	Config. 2_1	13C_2_2	Config. 2_2	13C_2_3	Config. 2_3	13C_2_4	Config. 2_4	13C_2_5	Config. 2_5	13C_2_6	Config. 2_6	13C_3_1	Config. 3_1	13C_3_2	Config. 3_2	13C_3_5	Config. 3_5	13C_3_6	Config. 3_6
2	77.6		74.8		80.8415		79.835		79.3731		81.8702		81.0968		80.6121		80.6121		79.835		80.0656		79.3426
3	73.7	S	73.1	S	77.5463	S	76.5298	R	76.2817	R	76.3435	R	75.2847	S	75.4978	S	75.4978	S	76.5298	R	76.6779	S	76.2832	S
4	36.2		34.1		37.2978		39.4481		39.5239		37.6774		36.2727		36.6807		36.6807		39.4481		39.2569		39.682
5	57	R	59.2	R	60.1494	R	58.9586	R	61.94	R	63.0301	R	60.2063	R	61.1836	R	61.1836	R	58.9586	R	58.3702	S	61.848	S
6	61.5	S	59.5	S	65.035	S	65.0866	S	66.5838	S	61.7886	S	59.2248	S	61.2346	S	61.2346	S	65.0866	S	64.2117	R	66.5309	R
7	64.9	R	64.8	S	68.0053	R	68.0843	R	71.1122	S	68.0313	R	71.3994	R	72.0554	S	72.0554	S	68.0843	R	69.1513	S	71.3153	R
8	130.7		131.5		135.376		135.809		138.693		131.956		135.635		139.317		139.317		135.809		137.176		140.662
9	133.3		133.8		132.436		132.497		132.866		135.424		134.178		133.082		133.082		132.497		131.875		131.268
10	67.3	S	67.4	R	71.1132	S	73.7388	S	71.5775	S	71.7649	R	73.5889	R	72.3865	R	72.3865	R	73.7388	S	71.9233	R	74.2099	R
11	16.1		24.5		16.3397		22.8775		22.8292		28.3201		25.7247		25.7333		25.7333		22.8775		26.5124		26.6692
12	27.7		25.5		28.0705		26.6346		26.4664		16.1273		22.2326		21.9921		21.9921		26.6346		22.9414		22.8903
13	59.3		59.6		61.9927		64.6273		64.3707		60.7942		63.0895		62.1351		62.1351		64.6273		61.9937		65.8821
14	126.7		126.7		122.942		124.519		122.81		123.12		124.213		123.879		123.879		124.519		123.207		123.824
15	135.2		134.8		136.938		134.907		139.471		133.797		136.824		137.389		137.389		134.907		137.364		138.604
16	36.4		36.4		41.4689		40.8278		40.4152		40.5166		40.7401		40.7533		40.7533		40.8278		41.5695		39.5496
17	23.3		23.3		28.8242		28.5793		27.3661		28.3572		28.3189		28.2844		28.2844		28.5793		28.6615		27.2374
18	13.7		13.8		16.2187		15.3667		15.4286		15.099		15.9805		15.911		15.911		15.3667		16.2297		14.5794
N°	1H_2_Exp	Config. 2_Exp	1H_3_Exp	Config. 3_Exp	1H_2_1	Config. 2_1	1H_2_2	Config. 2_2	1H_2_3	Config. 2_3	1H_2_4	Config. 2_4	1H_2_5	Config. 2_5	1H_2_6	Config. 2_6	1H_3_1	Config. 3_1	1H_3_2	Config. 3_2	1H_3_5	Config. 3_5	1H_3_6	Config. 3_6
3	3.63	S	3.59	S	3.84995	S	3.99095	R	3.96452	R	3.96261	R	3.80739	S	3.79434	S	3.79434	S	3.99095	R	3.99248	S	3.96509	S
4a	1.63		1.7		1.55592		1.32284		1.3162		1.56381		1.57421		1.52946		1.52946		1.32284		1.32336		1.30251
4b	2.23		2.36		2.25376		2.60085		2.62045		2.33546		2.64818		2.62496		2.62496		2.60085		2.64		2.62442
6	3.22	S	3.29	S	3.19944	S	3.23323	S	3.40208	S	3.14944	S	3.03035	S	3.23319	S	3.23319	S	3.23323	S	3.34173	R	3.41624	R
7	4.61	R	4.6	S	4.97461	R	5.04616	R	4.69249	S	4.98189	R	4.73236	R	4.45874	S	4.45874	S	5.04616	R	4.69772	S	4.64972	R
10	4.49	S	4.49	R	4.54543	S	4.56095	S	4.66654	S	4.88707	R	4.85276	R	4.61756	R	4.61756	R	4.56095	S	4.73348	R	4.53861	R
11	1.31		1.15		1.30152		1.34542		1.344		1.28169		1.26118		1.23795		1.23795		1.34542		1.22975		1.23828
12	1.27		1.12		1.14255		1.28332		1.23848		1.30708		1.32477		1.27097		1.27097		1.28332		1.34223		1.3482
13a	4.03		4.14		4.23277		4.2619		4.13293		4.51446		4.30642		4.33635		4.33635		4.2619		4.25316		4.22193
13b	4.38		4.38		4.62623		4.61002		4.60603		4.57816		4.3861		4.35477		4.35477		4.61002		4.60374		4.51616
14	6.11		6.4		6.89356		6.92699		6.41442		6.76824		6.47399		6.44697		6.44697		6.92699		6.84524		6.68054
15	6.44		6.05		6.56346		6.62428		6.59379		6.50071		6.44481		6.40741		6.40741		6.62428		6.60027		6.83543
16	2.16		2.13		2.20148		2.26082		2.27276		2.24538		2.20814		2.19515		2.19515		2.26082		2.20573		2.2861
17	1.47		1.44		1.43244		1.50322		1.49725		1.50137		1.47279		1.47658		1.47658		1.50322		1.46864		1.55924
18	0.94		0.91		1.00341		1.01999		0.935854		0.980448		0.980322		0.985231		0.985231		1.01999		1.01226		0.946429

## Sheet: 4-5-6
N°	13C_4_Exp	1H_4_Exp	Config. 4_Exp	13C_5_Exp	1H_5_Exp	Config. 5_Exp	13C_6_Exp	1H_6_Exp	Config. 6_Exp	13C_4_1	1H_4_1	Config. 4_1	13C_4_2	1H_4_2	Config. 4_2	13C_4_3	1H_4_3	Config. 4_3	13C_4_4	1H_4_4	Config. 4_4	13C_4_5	1H_4_5	Config. 4_5	13C_4_6	1H_4_6	Config. 4_6	13C_4_7	1H_4_7	Config. 4_7	13C_5_1	1H_5_1	Config. 5_1	13C_5_2	1H_5_2	Config. 5_2	13C_5_3	1H_5_3	Config. 5_3	13C_6_1	1H_6_1	Config. 6_1
2	85.4			85.3			77.1			79.4849			80.2136			79.7555			80.9415			80.7353			79.6388			79.7213			80.6422			80.0635			80.4223			80.7638
3	78	3.86	S	72	3.73	S	72	3.97	S	77.4339	3.9211	S	73.3962	4.10793	S	76.1582	3.88019	S	74.652	4.34992	S	74.3513	3.48635	R	77.3528	3.93419	R	74.6499	3.68663	S	74.3565	3.70108	S	74.0224	4.08198	S	74.3519	4.10827	S	74.9231	4.14213	S
4a	38.5	2.07		37.2	2.87		40.9	2.28		36.4275	2.35165		39.4015	1.68284		35.6427	2.31614		46.8349	2.02701		45.0146	2.3169		36.599	1.74474		39.7293	2.10388		36.9233	2.13616		36.8296	2.43041		44.4066	1.9216		41.6832	1.99019
4b	38.5	1.83		37.2	1.81		40.9	1.88		36.4275	1.74264		39.4481	1.28014		35.6427	1.94464		46.8349	2.02225		45.0146	2.11665		36.599	2.37346		39.7293	1.60167		36.9233	1.81572		36.8296	1.70669		44.4066	1.69196		41.6832	1.70601
5	85.5		S	81.9		S	82		R	76.1234		S	78.8701		R	75.2593		S	72.4403		S	70.7564		S	76.3212		S	77.0251		S	75.617		S	77.9877		R	74.9936		R	80.0341		R
6	74	3.97	R	72.9	3.7	S	76.5	3.62	S	78.3844	3.72893	R	79.6629	3.66897	R	79.6384	3.41442	S	80.3092	3.6682	R	74.7356	3.8825	R	78.3703	3.76444	R	70.8371	4.26099	S	75.0063	3.60192	S	77.9632	3.64403	S	79.5631	3.84911	R	79.5777	3.49669	S
7	74.6	4.05	R	68.5	4.54	S	69.1	4.48	S	72.7019	4.4417	R	74.393	4.35426	R	79.0927	4.39776	R	72.7978	4.41777	R	71.8911	4.60758	R	72.3267	4.50326	R	71.9131	5.02102	S	72.2747	4.85416	S	71.2564	4.55235	S	71.4966	4.21635	R	71.5543	4.53048	S
8	134.5			135.1			137.2			142.894			137.954			140.519			142.209			137.86			142.314			138.726			135.402			134.679			138.77			141.492
9	137.6			134.9			132.2			134.792			137.284			135.058			129.997			133.844			133.994			133.931			137.179			139.875			134.224			134.36
10	74.8	4.11	R	86.2	4.5	R	72.9	4.15	S	73.4395	4.71011	R	76.1074	4.89451	R	76.0399	4.53006	R	72.3272	4.71582	S	71.3965	4.62482	S	72.3633	4.87589	R	78.334	4.30719	S	78.1734	4.12324	R	80.3279	4.35786	R	74.4598	4.13638	S	74.4794	4.94637	S
11	22.7	1.28		25.6	1.23		18.1	1.27		25.4495	1.23375		18.8887	1.06512		25.3598	1.23468		16.8281	1.32346		22.6246	1.30881		25.4966	1.23368		16.5103	1.24912		22.7509	1.15906		19.1473	0.96959		16.169	1.23186		16.38	1.38
12	28.1	1.25		26.5	1.13		27.3	1.21		22.0604	1.27235		29.9666	1.27955		21.9291	1.2422		28.5919	1.24597		26.8734	1.18268		22.0982	1.28301		29.1393	1.1823		25.7193	1.24269		29.9136	1.25418		29.1386	1.37961		29.304	1.22
13a	59.6	4.4		58.1	4.38		59.8	4.36		62.5207	4.4316		62.6508	4.77429		60.8931	4.67193		62.304	4.72006		62.0232	4.69445		61.0247	4.70874		61.1933	4.54915		59.7751	4.51019		60.1057	4.8318		58.4083	4.5077		61.7069	4.5403
13b	59.6	4.12		58.1	4.23		59.8	4.19		62.5207	4.07257		62.6508	4.65031		60.8931	4.10322		62.304	4.48376		62.0232	4.50492		61.0247	4.15941		61.1933	4.28826		59.7751	4.49892		60.1057	4.54733		58.4083	3.93478		61.7069	4.29939
14	125.8	6.23		126.7	6.44		126.4	6.27		126.731	6.55199		123.217	6.61215		124.035	6.28997		124.197	6.41459		120.755	6.17887		125.757	6.33888		123.045	6.70081		123.085	6.79149		124.406	6.89128		121.091	6.52294		123.704	6.32321
15	136.7	6.01		135.3	6.09		136.7	6.03		135.289	6.35943		140.757	6.21089		137.772	6.62331		139.862	6.15816		144.902	6.08454		136.12	6.67664		135.228	6.81429		135.602	6.57408		136.93	6.53256		138.06	6.76457		135.396	6.25129
16	36.4	2.15		36.4	2.16		36.6	2.17		40.4744	2.21403		40.6696	2.23109		40.2828	2.22225		40.9355	2.21047		39.9557	2.28836		40.7503	2.19631		39.673	2.35969		41.6879	2.23587		41.4335	2.22978		41.557	2.17986		40.4015	2.21586
17	23.1	1.47		23.3	1.48		23.4	1.48		28.9915	1.49035		28.1935	1.49546		28.0439	1.49267		28.5771	1.49053		27.1236	1.5253		28.6704	1.48376		28.3199	1.56276		28.6729	1.48492		28.9355	1.43659		29.1637	1.45936		27.9992	1.48464
18	13.7	0.95		13.9	0.96		13.9	0.96		15.7761	1.02605		15.7531	0.987421		15.6298	0.968858		16.0587	0.982206		15.446	0.930799		16.0333	1.00599		14.1987	1.04933		16.0345	1.02418		16.2649	1.01156		16.3189	1.00095		15.5876	0.94171
N°	13C_4_Exp	Config. 4_Exp	13C_5_Exp	Config. 5_Exp	13C_6_Exp	Config. 6_Exp	13C_4_1	Config. 4_1	13C_4_2	Config. 4_2	13C_4_3	Config. 4_3	13C_4_4	Config. 4_4	13C_4_5	Config. 4_5	13C_4_6	Config. 4_6	13C_4_7	Config. 4_7	13C_5_1	Config. 5_1	13C_5_2	Config. 5_2	13C_5_3	Config. 5_3	13C_6_1	Config. 6_1
2	85.4		85.3		77.1		79.4849		80.2136		79.7555		80.9415		80.7353		79.6388		79.7213		80.6422		80.0635		80.4223		80.7638
3	78	S	72	S	72	S	77.4339	S	73.3962	S	76.1582	S	74.652	S	74.3513	R	77.3528	R	74.6499	S	74.3565	S	74.0224	S	74.3519	S	74.9231	S
4	38.5		37.2		40.9		36.4275		39.4015		35.6427		46.8349		45.0146		36.599		39.7293		36.9233		36.8296		44.4066		41.6832
5	85.5	S	81.9	S	82	R	76.1234	S	78.8701	R	75.2593	S	72.4403	S	70.7564	S	76.3212	S	77.0251	S	75.617	S	77.9877	R	74.9936	R	80.0341	R
6	74	R	72.9	S	76.5	S	78.3844	R	79.6629	R	79.6384	S	80.3092	R	74.7356	R	78.3703	R	70.8371	S	75.0063	S	77.9632	S	79.5631	R	79.5777	S
7	74.6	R	68.5	S	69.1	S	72.7019	R	74.393	R	79.0927	R	72.7978	R	71.8911	R	72.3267	R	71.9131	S	72.2747	S	71.2564	S	71.4966	R	71.5543	S
8	134.5		135.1		137.2		142.894		137.954		140.519		142.209		137.86		142.314		138.726		135.402		134.679		138.77		141.492
9	137.6		134.9		132.2		134.792		137.284		135.058		129.997		133.844		133.994		133.931		137.179		139.875		134.224		134.36
10	74.8	R	86.2	R	72.9	S	73.4395	R	76.1074	R	76.0399	R	72.3272	S	71.3965	S	72.3633	R	78.334	S	78.1734	R	80.3279	R	74.4598	S	74.4794	S
11	22.7		25.6		18.1		25.4495		18.8887		25.3598		16.8281		22.6246		25.4966		16.5103		22.7509		19.1473		16.169		16.38
12	28.1		26.5		27.3		22.0604		29.9666		21.9291		28.5919		26.8734		22.0982		29.1393		25.7193		29.9136		29.1386		29.304
13	59.6		58.1		59.8		62.5207		62.6508		60.8931		62.304		62.0232		61.0247		61.1933		59.7751		60.1057		58.4083		61.7069
14	125.8		126.7		126.4		126.731		123.217		124.035		124.197		120.755		125.757		123.045		123.085		124.406		121.091		123.704
15	136.7		135.3		136.7		135.289		140.757		137.772		139.862		144.902		136.12		135.228		135.602		136.93		138.06		135.396
16	36.4		36.4		36.6		40.4744		40.6696		40.2828		40.9355		39.9557		40.7503		39.673		41.6879		41.4335		41.557		40.4015
17	23.1		23.3		23.4		28.9915		28.1935		28.0439		28.5771		27.1236		28.6704		28.3199		28.6729		28.9355		29.1637		27.9992
18	13.7		13.9		13.9		15.7761		15.7531		15.6298		16.0587		15.446		16.0333		14.1987		16.0345		16.2649		16.3189		15.5876
N°	1H_4_Exp	Config. 4_Exp	1H_5_Exp	Config. 5_Exp	1H_6_Exp	Config. 6_Exp	1H_4_1	Config. 4_1	1H_4_2	Config. 4_2	1H_4_3	Config. 4_3	1H_4_4	Config. 4_4	1H_4_5	Config. 4_5	1H_4_6	Config. 4_6	1H_4_7	Config. 4_7	1H_5_1	Config. 5_1	1H_5_2	Config. 5_2	1H_5_3	Config. 5_3	1H_6_1	Config. 6_1
3	3.86	S	3.73	S	3.97	S	3.9211	S	4.10793	S	3.88019	S	4.34992	S	3.48635	R	3.93419	R	3.68663	S	3.70108	S	4.08198	S	4.10827	S	4.14213	S
4a	2.07		2.87		2.28		2.35165		1.68284		2.31614		2.02701		2.3169		1.74474		2.10388		2.13616		2.43041		1.9216		1.99019
4b	1.83		1.81		1.88		1.74264		1.28014		1.94464		2.02225		2.11665		2.37346		1.60167		1.81572		1.70669		1.69196		1.70601
6	3.97	R	3.7	S	3.62	S	3.72893	R	3.66897	R	3.41442	S	3.6682	R	3.8825	R	3.76444	R	4.26099	S	3.60192	S	3.64403	S	3.84911	R	3.49669	S
7	4.05	R	4.54	S	4.48	S	4.4417	R	4.35426	R	4.39776	R	4.41777	R	4.60758	R	4.50326	R	5.02102	S	4.85416	S	4.55235	S	4.21635	R	4.53048	S
10	4.11	R	4.5	R	4.15	S	4.71011	R	4.89451	R	4.53006	R	4.71582	S	4.62482	S	4.87589	R	4.30719	S	4.12324	R	4.35786	R	4.13638	S	4.94637	S
11	1.28		1.23		1.27		1.23375		1.06512		1.23468		1.32346		1.30881		1.23368		1.24912		1.15906		0.96959		1.23186		1.38
12	1.25		1.13		1.21		1.27235		1.27955		1.2422		1.24597		1.18268		1.28301		1.1823		1.24269		1.25418		1.37961		1.22
13a	4.4		4.38		4.36		4.4316		4.77429		4.67193		4.72006		4.69445		4.70874		4.54915		4.51019		4.8318		4.5077		4.5403
13b	4.12		4.23		4.19		4.07257		4.65031		4.10322		4.48376		4.50492		4.15941		4.28826		4.49892		4.54733		3.93478		4.29939
14	6.23		6.44		6.27		6.55199		6.61215		6.28997		6.41459		6.17887		6.33888		6.70081		6.79149		6.89128		6.52294		6.32321
15	6.01		6.09		6.03		6.35943		6.21089		6.62331		6.15816		6.08454		6.67664		6.81429		6.57408		6.53256		6.76457		6.25129
16	2.15		2.16		2.17		2.21403		2.23109		2.22225		2.21047		2.28836		2.19631		2.35969		2.23587		2.22978		2.17986		2.21586
17	1.47		1.48		1.48		1.49035		1.49546		1.49267		1.49053		1.5253		1.48376		1.56276		1.48492		1.43659		1.45936		1.48464
18	0.95		0.96		0.96		1.02605		0.987421		0.968858		0.982206		0.930799		1.00599		1.04933		1.02418		1.01156		1.00095		0.94171
