# Supplementary material for: Molecular networking and computational NMR analyses uncover six polyketide-terpene hybrids from termite-associated Xylaria isolates
Source: Commun Chem. 2024 Jun 7;7:129. doi: 10.1038/s42004-024-01210-6 (PMC11161606; doi:10.1038/s42004-024-01210-6)
Supplement: Supplementary file 5 — Supplementary Data 2 [file 42004_2024_1210_MOESM5_ESM.cif]

 
data_sh5538_a
 
_audit_creation_method            'SHELXL-2019/1'
_shelx_SHELXL_version_number      '2019/1'
_chemical_name_systematic         ?
_chemical_name_common             ?
_chemical_melting_point           ?
_chemical_formula_moiety          'C23 H32 N2 O5' 
_chemical_formula_sum
 'C23 H32 N2 O5' 
_chemical_formula_weight          416.50

loop_
 _atom_type_symbol
 _atom_type_description
 _atom_type_scat_dispersion_real
 _atom_type_scat_dispersion_imag
 _atom_type_scat_source
 'C'  'C'   0.0033   0.0016
 'International Tables Vol C Tables 4.2.6.8 and 6.1.1.4'
 'H'  'H'   0.0000   0.0000
 'International Tables Vol C Tables 4.2.6.8 and 6.1.1.4'
 'N'  'N'   0.0061   0.0033
 'International Tables Vol C Tables 4.2.6.8 and 6.1.1.4'
 'O'  'O'   0.0106   0.0060
 'International Tables Vol C Tables 4.2.6.8 and 6.1.1.4'
 
_space_group_crystal_system       orthorhombic
_space_group_IT_number            19
_space_group_name_H-M_alt         'P 21 21 21'
_space_group_name_Hall            'P 2ac 2ab'
 
_shelx_space_group_comment
;
The symmetry employed for this shelxl refinement is uniquely defined
by the following loop, which should always be used as a source of
symmetry information in preference to the above space-group names.
They are only intended as comments.
;
 
loop_
 _space_group_symop_operation_xyz
 'x, y, z'
 '-x+1/2, -y, z+1/2'
 '-x, y+1/2, -z+1/2'
 'x+1/2, -y+1/2, -z'
 
_cell_length_a                    9.2915(3)
_cell_length_b                    10.7976(3)
_cell_length_c                    22.0427(6)
_cell_angle_alpha                 90
_cell_angle_beta                  90
_cell_angle_gamma                 90
_cell_volume                      2211.45(11)
_cell_formula_units_Z             4
_cell_measurement_temperature     150(2)
_cell_measurement_reflns_used     9928
_cell_measurement_theta_min       2.38
_cell_measurement_theta_max       27.05
 
_exptl_crystal_description        block
_exptl_crystal_colour             colourless
_exptl_crystal_density_meas       'not measured'
_exptl_crystal_density_method     ?
_exptl_crystal_density_diffrn     1.251          
_exptl_crystal_F_000              896
_exptl_transmission_factor_min    ?
_exptl_transmission_factor_max    ?
_exptl_crystal_size_max           0.200
_exptl_crystal_size_mid           0.060
_exptl_crystal_size_min           0.060
_exptl_absorpt_coefficient_mu     0.088
_shelx_estimated_absorpt_T_min    0.983
_shelx_estimated_absorpt_T_max    0.995
_exptl_absorpt_correction_type    'multi-scan'
_exptl_absorpt_correction_T_min   0.7063
_exptl_absorpt_correction_T_max   0.7455
_exptl_absorpt_process_details    
;
 SADABS 2016/2: Krause, L., Herbst-Irmer, R., Sheldrick G.M. & Stalke D.,
 J. Appl. Cryst. 48 (2015) 3-10
;
_exptl_absorpt_special_details    ?
_diffrn_ambient_temperature       150(2)
_diffrn_radiation_wavelength      0.71073
_diffrn_radiation_type            MoK\a
_diffrn_source                    'INCOATEC IµS microfocus sealed tube' 
_diffrn_measurement_device_type   'Bruker AXS D8 Venture, Photon II'
_diffrn_measurement_method        '\f and \w scans'
_diffrn_detector_area_resol_mean  ?
_diffrn_reflns_number             72893
_diffrn_reflns_av_unetI/netI      0.0185
_diffrn_reflns_av_R_equivalents   0.0521
_diffrn_reflns_limit_h_min        -11
_diffrn_reflns_limit_h_max        11
_diffrn_reflns_limit_k_min        -13
_diffrn_reflns_limit_k_max        13
_diffrn_reflns_limit_l_min        -28
_diffrn_reflns_limit_l_max        28
_diffrn_reflns_theta_min          2.100
_diffrn_reflns_theta_max          27.114
_diffrn_reflns_theta_full         25.242
_diffrn_measured_fraction_theta_max   1.000
_diffrn_measured_fraction_theta_full  1.000
_diffrn_reflns_Laue_measured_fraction_max    1.000
_diffrn_reflns_Laue_measured_fraction_full   1.000
_diffrn_reflns_point_group_measured_fraction_max   0.999
_diffrn_reflns_point_group_measured_fraction_full  0.999
_reflns_number_total              4888
_reflns_number_gt                 4639
_reflns_threshold_expression      'I > 2\s(I)'
_reflns_Friedel_coverage          0.758
_reflns_Friedel_fraction_max      0.999
_reflns_Friedel_fraction_full     0.999
 
_reflns_special_details
;
 Reflections were merged by SHELXL according to the crystal
 class for the calculation of statistics and refinement.
 
 _reflns_Friedel_fraction is defined as the number of unique
 Friedel pairs measured divided by the number that would be
 possible theoretically, ignoring centric projections and
 systematic absences.
;
 
_computing_data_collection        'APEX 4 (Bruker, 2021)'
_computing_cell_refinement        'SAINT  (Bruker, 2019)'
_computing_data_reduction         'SAINT  (Bruker, 2019)'
_computing_structure_solution     'SHELXT 2018/2 (Sheldrick, 2018)'	
_computing_structure_refinement 
;
SHELXL-2019/1 (Sheldrick, 2019),                                              
SHELXLe Rev 1000 (Huebschle et al., 2011)
;
_computing_molecular_graphics     'SHELXL-2019/1 (Sheldrick, 2019)'	
_computing_publication_material   'CIFTAB-2014 (Sheldrick, 2019)'
_refine_special_details           ?
_refine_ls_structure_factor_coef  Fsqd
_refine_ls_matrix_type            full
_refine_ls_weighting_scheme       calc
_refine_ls_weighting_details
'w=1/[\s^2^(Fo^2^)+(0.0338P)^2^+0.4318P] where P=(Fo^2^+2Fc^2^)/3'
_atom_sites_solution_primary      direct
_atom_sites_solution_secondary    difmap
_atom_sites_solution_hydrogens    mixed
_refine_ls_hydrogen_treatment     mixed
_refine_ls_extinction_method      none
_refine_ls_extinction_coef        .
_refine_ls_abs_structure_details
;
 Flack x determined using 1956 quotients [(I+)-(I-)]/[(I+)+(I-)]
 (Parsons, Flack and Wagner, Acta Cryst. B69 (2013) 249-259).
;
_refine_ls_abs_structure_Flack    0.0(2)
_chemical_absolute_configuration  ad
_refine_ls_number_reflns          4888
_refine_ls_number_parameters      279
_refine_ls_number_restraints      2
_refine_ls_R_factor_all           0.0318
_refine_ls_R_factor_gt            0.0291
_refine_ls_wR_factor_ref          0.0718
_refine_ls_wR_factor_gt           0.0695
_refine_ls_goodness_of_fit_ref    1.055
_refine_ls_restrained_S_all       1.055
_refine_ls_shift/su_max           0.001
_refine_ls_shift/su_mean          0.000
 
loop_
 _atom_site_label
 _atom_site_type_symbol
 _atom_site_fract_x
 _atom_site_fract_y
 _atom_site_fract_z
 _atom_site_U_iso_or_equiv
 _atom_site_adp_type
 _atom_site_occupancy
 _atom_site_site_symmetry_order  
 _atom_site_calc_flag
 _atom_site_refinement_flags_posn
 _atom_site_refinement_flags_adp
 _atom_site_refinement_flags_occupancy
 _atom_site_disorder_assembly
 _atom_site_disorder_group
O2 O 0.14322(13) 0.60660(11) 0.73654(6) 0.0276(3) Uani 1 1 d . . . . .
O3 O -0.12022(13) 0.49894(12) 0.76882(6) 0.0292(3) Uani 1 1 d D . . . .
H3O H -0.068(2) 0.5599(17) 0.7593(11) 0.044 Uiso 1 1 d D U . . .
O4 O 0.27582(11) 0.34909(10) 0.85789(5) 0.0193(2) Uani 1 1 d . . . . .
O5 O 0.31591(13) 0.53281(12) 0.90312(6) 0.0297(3) Uani 1 1 d . . . . .
N1 N 0.54241(14) 0.57200(12) 0.82298(6) 0.0193(3) Uani 1 1 d . . . . .
N2 N 0.33398(14) 0.47730(12) 0.72845(6) 0.0172(3) Uani 1 1 d D . . . .
H2N H 0.360(2) 0.3988(12) 0.7254(9) 0.021 Uiso 1 1 d D U . . .
O1 O 0.55311(16) 0.74180(11) 0.76567(6) 0.0328(3) Uani 1 1 d . . . . .
C1 C 0.51179(18) 0.63387(15) 0.77232(7) 0.0214(3) Uani 1 1 d . . . . .
C2 C 0.44042(17) 0.57303(14) 0.71717(7) 0.0192(3) Uani 1 1 d . . . . .
H2A H 0.392487 0.639983 0.693208 0.023 Uiso 1 1 calc R U . . .
C3 C 0.19298(17) 0.50066(14) 0.73516(7) 0.0175(3) Uani 1 1 d . . . . .
C4 C 0.09764(16) 0.38585(14) 0.73978(7) 0.0189(3) Uani 1 1 d . . . . .
H4 H 0.158882 0.314353 0.752633 0.023 Uiso 1 1 calc R U . . .
C5 C -0.02171(17) 0.40389(16) 0.78726(7) 0.0208(3) Uani 1 1 d . . . . .
H5 H -0.076982 0.324605 0.789866 0.025 Uiso 1 1 calc R U . . .
C6 C 0.03088(17) 0.43551(15) 0.85137(7) 0.0202(3) Uani 1 1 d . . . . .
H6A H 0.080751 0.516406 0.849115 0.024 Uiso 1 1 calc R U . . .
H6B H -0.055321 0.447553 0.877096 0.024 Uiso 1 1 calc R U . . .
C7 C 0.13068(16) 0.34580(16) 0.88463(7) 0.0196(3) Uani 1 1 d . . . . .
H7 H 0.138067 0.373155 0.927859 0.024 Uiso 1 1 calc R U . . .
C8 C 0.35428(17) 0.44961(15) 0.87060(7) 0.0189(3) Uani 1 1 d . . . . .
C9 C 0.50047(17) 0.44568(14) 0.83961(7) 0.0182(3) Uani 1 1 d . . . . .
H9 H 0.499787 0.389448 0.803564 0.022 Uiso 1 1 calc R U . . .
C10 C 0.61891(18) 0.40968(17) 0.88499(8) 0.0255(4) Uani 1 1 d . . . . .
H10A H 0.584958 0.344611 0.913210 0.031 Uiso 1 1 calc R U . . .
H10B H 0.706090 0.379776 0.863728 0.031 Uiso 1 1 calc R U . . .
C11 C 0.64873(19) 0.53070(18) 0.91860(8) 0.0291(4) Uani 1 1 d . . . . .
H11A H 0.577039 0.544516 0.951126 0.035 Uiso 1 1 calc R U . . .
H11B H 0.746285 0.530368 0.936663 0.035 Uiso 1 1 calc R U . . .
C12 C 0.63626(19) 0.62924(17) 0.86953(8) 0.0262(4) Uani 1 1 d . . . . .
H12A H 0.592249 0.705796 0.885860 0.031 Uiso 1 1 calc R U . . .
H12B H 0.731921 0.649519 0.852431 0.031 Uiso 1 1 calc R U . . .
C13 C 0.56583(17) 0.52249(17) 0.67867(8) 0.0233(3) Uani 1 1 d . . . . .
H13A H 0.635170 0.590688 0.671810 0.028 Uiso 1 1 calc R U . . .
H13B H 0.616012 0.457928 0.702532 0.028 Uiso 1 1 calc R U . . .
C14 C 0.52612(18) 0.46796(16) 0.61772(7) 0.0224(3) Uani 1 1 d . . . . .
C15 C 0.6197(2) 0.38372(19) 0.59059(9) 0.0320(4) Uani 1 1 d . . . . .
H15 H 0.705170 0.360067 0.611171 0.038 Uiso 1 1 calc R U . . .
C16 C 0.5899(2) 0.3339(2) 0.53404(9) 0.0400(5) Uani 1 1 d . . . . .
H16 H 0.655699 0.277694 0.515886 0.048 Uiso 1 1 calc R U . . .
C17 C 0.4644(2) 0.3659(2) 0.50389(8) 0.0382(5) Uani 1 1 d . . . . .
H17 H 0.443628 0.331500 0.465189 0.046 Uiso 1 1 calc R U . . .
C18 C 0.3700(2) 0.44783(19) 0.53052(9) 0.0356(4) Uani 1 1 d . . . . .
H18 H 0.283428 0.469581 0.510223 0.043 Uiso 1 1 calc R U . . .
C19 C 0.4008(2) 0.49887(18) 0.58688(8) 0.0290(4) Uani 1 1 d . . . . .
H19 H 0.335104 0.555775 0.604605 0.035 Uiso 1 1 calc R U . . .
C20 C 0.08777(18) 0.21021(16) 0.88401(8) 0.0242(4) Uani 1 1 d . . . . .
H20A H 0.159547 0.162315 0.907492 0.029 Uiso 1 1 calc R U . . .
H20B H 0.090314 0.179790 0.841657 0.029 Uiso 1 1 calc R U . . .
C21 C -0.06173(19) 0.18551(17) 0.91037(9) 0.0276(4) Uani 1 1 d . . . . .
H21A H -0.134361 0.223564 0.883312 0.033 Uiso 1 1 calc R U . . .
H21B H -0.078777 0.095007 0.910422 0.033 Uiso 1 1 calc R U . . .
C22 C -0.0850(3) 0.2343(2) 0.97438(9) 0.0453(6) Uani 1 1 d . . . . .
H22A H -0.081500 0.325002 0.974001 0.068 Uiso 1 1 calc R U . . .
H22B H -0.009417 0.202297 1.001110 0.068 Uiso 1 1 calc R U . . .
H22C H -0.179252 0.207011 0.989251 0.068 Uiso 1 1 calc R U . . .
C23 C 0.0332(2) 0.35633(18) 0.67734(8) 0.0273(4) Uani 1 1 d . . . . .
H23A H -0.026408 0.425930 0.663856 0.041 Uiso 1 1 calc R U . . .
H23B H -0.026092 0.281515 0.680183 0.041 Uiso 1 1 calc R U . . .
H23C H 0.111100 0.342677 0.648104 0.041 Uiso 1 1 calc R U . . .
 
loop_
 _atom_site_aniso_label
 _atom_site_aniso_U_11
 _atom_site_aniso_U_22
 _atom_site_aniso_U_33
 _atom_site_aniso_U_23
 _atom_site_aniso_U_13
 _atom_site_aniso_U_12
O2 0.0221(6) 0.0172(5) 0.0435(7) 0.0039(5) 0.0055(6) 0.0044(5)
O3 0.0172(6) 0.0347(7) 0.0356(7) 0.0068(6) -0.0005(5) 0.0078(5)
O4 0.0136(5) 0.0210(5) 0.0232(6) 0.0009(5) 0.0020(4) -0.0027(4)
O5 0.0224(6) 0.0327(7) 0.0340(7) -0.0122(6) 0.0077(5) -0.0065(5)
N1 0.0173(6) 0.0184(6) 0.0221(6) -0.0028(5) 0.0019(5) -0.0044(5)
N2 0.0158(6) 0.0130(6) 0.0229(7) 0.0013(5) 0.0010(5) -0.0004(5)
O1 0.0444(8) 0.0192(6) 0.0348(7) 0.0024(5) -0.0022(6) -0.0118(6)
C1 0.0205(7) 0.0189(8) 0.0248(8) -0.0004(6) 0.0045(6) -0.0023(6)
C2 0.0181(7) 0.0164(7) 0.0230(7) 0.0028(6) 0.0013(6) -0.0018(6)
C3 0.0179(7) 0.0173(7) 0.0174(7) 0.0011(6) -0.0006(6) 0.0002(6)
C4 0.0160(7) 0.0175(7) 0.0231(7) 0.0010(6) -0.0007(6) -0.0008(6)
C5 0.0147(7) 0.0216(8) 0.0261(8) 0.0028(6) -0.0010(6) 0.0002(6)
C6 0.0151(7) 0.0208(7) 0.0246(8) -0.0002(6) 0.0026(6) -0.0004(6)
C7 0.0129(7) 0.0242(8) 0.0218(7) 0.0012(6) 0.0028(6) -0.0030(6)
C8 0.0164(7) 0.0206(7) 0.0197(7) 0.0016(6) -0.0008(6) -0.0019(6)
C9 0.0157(7) 0.0183(7) 0.0206(7) 0.0017(6) 0.0012(6) -0.0014(6)
C10 0.0176(8) 0.0304(9) 0.0285(8) 0.0035(7) -0.0020(6) 0.0001(7)
C11 0.0205(8) 0.0399(11) 0.0269(9) -0.0023(8) -0.0033(7) -0.0047(8)
C12 0.0224(8) 0.0285(9) 0.0278(9) -0.0073(7) -0.0011(7) -0.0056(7)
C13 0.0160(7) 0.0308(9) 0.0231(8) 0.0007(7) 0.0018(6) -0.0022(7)
C14 0.0209(8) 0.0251(8) 0.0212(7) 0.0046(6) 0.0032(6) -0.0030(7)
C15 0.0247(9) 0.0391(10) 0.0323(9) -0.0026(8) 0.0048(7) 0.0006(8)
C16 0.0419(12) 0.0436(12) 0.0344(10) -0.0081(9) 0.0140(9) -0.0022(9)
C17 0.0527(13) 0.0410(11) 0.0210(8) -0.0027(8) 0.0024(9) -0.0129(10)
C18 0.0406(11) 0.0400(11) 0.0261(9) 0.0052(8) -0.0095(8) -0.0041(9)
C19 0.0300(9) 0.0306(9) 0.0265(9) 0.0028(7) -0.0021(7) 0.0032(8)
C20 0.0188(8) 0.0226(8) 0.0311(9) 0.0058(7) 0.0003(7) -0.0029(7)
C21 0.0201(8) 0.0274(9) 0.0352(9) 0.0078(7) 0.0022(7) -0.0056(7)
C22 0.0388(12) 0.0642(15) 0.0328(11) 0.0098(10) 0.0094(9) -0.0114(11)
C23 0.0270(9) 0.0276(9) 0.0272(8) -0.0009(7) -0.0038(7) -0.0027(7)
 
_geom_special_details
;
 All esds (except the esd in the dihedral angle between two l.s. planes)
 are estimated using the full covariance matrix.  The cell esds are taken
 into account individually in the estimation of esds in distances, angles
 and torsion angles; correlations between esds in cell parameters are only
 used when they are defined by crystal symmetry.  An approximate (isotropic)
 treatment of cell esds is used for estimating esds involving l.s. planes.
;
 
loop_
 _geom_bond_atom_site_label_1
 _geom_bond_atom_site_label_2
 _geom_bond_distance
 _geom_bond_site_symmetry_2
 _geom_bond_publ_flag
O2 C3 1.2342(19) . ?
O3 C5 1.434(2) . ?
O4 C8 1.3372(19) . ?
O4 C7 1.4722(18) . ?
O5 C8 1.203(2) . ?
N1 C1 1.332(2) . ?
N1 C9 1.465(2) . ?
N1 C12 1.482(2) . ?
N2 C3 1.342(2) . ?
N2 C2 1.452(2) . ?
O1 C1 1.236(2) . ?
C1 C2 1.533(2) . ?
C2 C13 1.541(2) . ?
C3 C4 1.527(2) . ?
C4 C23 1.534(2) . ?
C4 C5 1.537(2) . ?
C5 C6 1.534(2) . ?
C6 C7 1.528(2) . ?
C7 C20 1.517(2) . ?
C8 C9 1.521(2) . ?
C9 C10 1.537(2) . ?
C10 C11 1.527(3) . ?
C11 C12 1.522(3) . ?
C13 C14 1.512(2) . ?
C14 C19 1.389(2) . ?
C14 C15 1.393(3) . ?
C15 C16 1.385(3) . ?
C16 C17 1.386(3) . ?
C17 C18 1.377(3) . ?
C18 C19 1.389(3) . ?
C20 C21 1.529(2) . ?
C21 C22 1.522(3) . ?
 
loop_
 _geom_angle_atom_site_label_1
 _geom_angle_atom_site_label_2
 _geom_angle_atom_site_label_3
 _geom_angle
 _geom_angle_site_symmetry_1
 _geom_angle_site_symmetry_3
 _geom_angle_publ_flag
C8 O4 C7 115.79(12) . . ?
C1 N1 C9 128.30(14) . . ?
C1 N1 C12 119.81(14) . . ?
C9 N1 C12 111.82(13) . . ?
C3 N2 C2 123.36(13) . . ?
O1 C1 N1 120.40(16) . . ?
O1 C1 C2 116.40(14) . . ?
N1 C1 C2 122.85(14) . . ?
N2 C2 C1 117.65(13) . . ?
N2 C2 C13 110.93(13) . . ?
C1 C2 C13 105.15(13) . . ?
O2 C3 N2 122.85(14) . . ?
O2 C3 C4 122.24(14) . . ?
N2 C3 C4 114.90(13) . . ?
C3 C4 C23 109.58(13) . . ?
C3 C4 C5 111.17(13) . . ?
C23 C4 C5 110.83(13) . . ?
O3 C5 C6 107.77(13) . . ?
O3 C5 C4 111.00(13) . . ?
C6 C5 C4 115.19(13) . . ?
C7 C6 C5 119.62(14) . . ?
O4 C7 C20 105.10(13) . . ?
O4 C7 C6 110.39(12) . . ?
C20 C7 C6 116.60(13) . . ?
O5 C8 O4 124.70(15) . . ?
O5 C8 C9 123.57(15) . . ?
O4 C8 C9 111.72(13) . . ?
N1 C9 C8 108.90(12) . . ?
N1 C9 C10 101.99(13) . . ?
C8 C9 C10 110.75(13) . . ?
C11 C10 C9 103.25(14) . . ?
C12 C11 C10 103.86(14) . . ?
N1 C12 C11 104.21(14) . . ?
C14 C13 C2 116.26(14) . . ?
C19 C14 C15 118.02(17) . . ?
C19 C14 C13 123.07(16) . . ?
C15 C14 C13 118.91(16) . . ?
C16 C15 C14 121.02(19) . . ?
C15 C16 C17 120.19(19) . . ?
C18 C17 C16 119.43(18) . . ?
C17 C18 C19 120.35(19) . . ?
C18 C19 C14 120.99(19) . . ?
C7 C20 C21 113.80(15) . . ?
C22 C21 C20 114.92(16) . . ?
 
loop_
 _geom_torsion_atom_site_label_1
 _geom_torsion_atom_site_label_2
 _geom_torsion_atom_site_label_3
 _geom_torsion_atom_site_label_4
 _geom_torsion
 _geom_torsion_site_symmetry_1
 _geom_torsion_site_symmetry_2
 _geom_torsion_site_symmetry_3
 _geom_torsion_site_symmetry_4
 _geom_torsion_publ_flag
C9 N1 C1 O1 178.49(15) . . . . ?
C12 N1 C1 O1 -4.9(2) . . . . ?
C9 N1 C1 C2 -8.6(2) . . . . ?
C12 N1 C1 C2 168.03(15) . . . . ?
C3 N2 C2 C1 89.93(19) . . . . ?
C3 N2 C2 C13 -148.99(15) . . . . ?
O1 C1 C2 N2 -151.45(15) . . . . ?
N1 C1 C2 N2 35.4(2) . . . . ?
O1 C1 C2 C13 84.52(18) . . . . ?
N1 C1 C2 C13 -88.65(18) . . . . ?
C2 N2 C3 O2 -5.2(3) . . . . ?
C2 N2 C3 C4 173.64(13) . . . . ?
O2 C3 C4 C23 82.06(19) . . . . ?
N2 C3 C4 C23 -96.83(16) . . . . ?
O2 C3 C4 C5 -40.8(2) . . . . ?
N2 C3 C4 C5 140.32(14) . . . . ?
C3 C4 C5 O3 65.65(17) . . . . ?
C23 C4 C5 O3 -56.48(18) . . . . ?
C3 C4 C5 C6 -57.15(18) . . . . ?
C23 C4 C5 C6 -179.28(14) . . . . ?
O3 C5 C6 C7 176.21(13) . . . . ?
C4 C5 C6 C7 -59.28(19) . . . . ?
C8 O4 C7 C20 -159.64(13) . . . . ?
C8 O4 C7 C6 73.85(16) . . . . ?
C5 C6 C7 O4 72.58(18) . . . . ?
C5 C6 C7 C20 -47.2(2) . . . . ?
C7 O4 C8 O5 2.4(2) . . . . ?
C7 O4 C8 C9 -178.51(12) . . . . ?
C1 N1 C9 C8 -87.76(18) . . . . ?
C12 N1 C9 C8 95.39(15) . . . . ?
C1 N1 C9 C10 155.14(16) . . . . ?
C12 N1 C9 C10 -21.70(16) . . . . ?
O5 C8 C9 N1 -34.9(2) . . . . ?
O4 C8 C9 N1 145.97(13) . . . . ?
O5 C8 C9 C10 76.4(2) . . . . ?
O4 C8 C9 C10 -102.65(15) . . . . ?
N1 C9 C10 C11 35.93(15) . . . . ?
C8 C9 C10 C11 -79.82(16) . . . . ?
C9 C10 C11 C12 -37.59(16) . . . . ?
C1 N1 C12 C11 -178.53(14) . . . . ?
C9 N1 C12 C11 -1.39(18) . . . . ?
C10 C11 C12 N1 24.22(17) . . . . ?
N2 C2 C13 C14 57.56(19) . . . . ?
C1 C2 C13 C14 -174.25(14) . . . . ?
C2 C13 C14 C19 23.2(2) . . . . ?
C2 C13 C14 C15 -157.51(16) . . . . ?
C19 C14 C15 C16 1.1(3) . . . . ?
C13 C14 C15 C16 -178.20(18) . . . . ?
C14 C15 C16 C17 -1.1(3) . . . . ?
C15 C16 C17 C18 0.3(3) . . . . ?
C16 C17 C18 C19 0.5(3) . . . . ?
C17 C18 C19 C14 -0.5(3) . . . . ?
C15 C14 C19 C18 -0.3(3) . . . . ?
C13 C14 C19 C18 178.95(17) . . . . ?
O4 C7 C20 C21 179.86(13) . . . . ?
C6 C7 C20 C21 -57.5(2) . . . . ?
C7 C20 C21 C22 -55.1(2) . . . . ?
 
loop_
 _geom_hbond_atom_site_label_D 
 _geom_hbond_atom_site_label_H 
 _geom_hbond_atom_site_label_A 
 _geom_hbond_distance_DH 
 _geom_hbond_distance_HA 
 _geom_hbond_distance_DA 
 _geom_hbond_angle_DHA 
 _geom_hbond_site_symmetry_A 
 _geom_hbond_publ_flag
O3 H3O O2  0.844(12) 2.087(18) 2.8016(17) 142(2) . yes
 
_refine_diff_density_max    0.165
_refine_diff_density_min   -0.170
_refine_diff_density_rms    0.035

_shelx_res_file
;
TITL sh5538_a.res in P2(1)2(1)2(1)
    sh5538_a.res
    created by SHELXL-2019/1 at 14:10:42 on 20-Mar-2024
REM Old TITL sh5538 in P2(1)2(1)2(1)
REM SHELXT solution in P2(1)2(1)2(1): R1 0.104, Rweak 0.024, Alpha 0.001
REM <I/s>   3.582 for   26 systematic absences,  Orientation as input
REM Flack x =  0.122 ( 0.229 ) from  1823 Parsons' quotients
REM Formula found by SHELXT:  C23 N2 O5
CELL  0.71073   9.2915  10.7976  22.0427   90.000   90.000   90.000
ZERR    4.000   0.0003   0.0003   0.0006    0.000    0.000    0.000
LATT -1
SYMM 1/2-X, -Y, 1/2+Z
SYMM -X, 1/2+Y, 1/2-Z
SYMM 1/2+X, 1/2-Y, -Z
SFAC C H N O
UNIT 92 128 8 20
TEMP -123.150
SIZE 0.06 0.06 0.20
L.S. 10
DFIX 0.84 0.01 O3 H3O
DFIX 0.88 0.01 N2 H2N
BOND
HTAB O3 O2
ACTA
CONF
LIST 4
FMAP 2
PLAN 5
WGHT    0.033800    0.431800
FVAR       0.58895
O2    4    0.143220    0.606598    0.736545    11.00000    0.02210    0.01720 =
         0.04348    0.00386    0.00555    0.00439
O3    4   -0.120216    0.498936    0.768824    11.00000    0.01721    0.03471 =
         0.03564    0.00683   -0.00046    0.00777
H3O   2   -0.067916    0.559865    0.759324    11.00000   -1.50000
O4    4    0.275820    0.349090    0.857889    11.00000    0.01356    0.02104 =
         0.02319    0.00093    0.00197   -0.00269
O5    4    0.315911    0.532811    0.903118    11.00000    0.02235    0.03266 =
         0.03403   -0.01223    0.00773   -0.00654
N1    3    0.542413    0.571999    0.822983    11.00000    0.01734    0.01842 =
         0.02208   -0.00283    0.00193   -0.00443
N2    3    0.333980    0.477301    0.728445    11.00000    0.01583    0.01300 =
         0.02288    0.00132    0.00104   -0.00040
H2N   2    0.359681    0.398820    0.725382    11.00000   -1.20000
O1    4    0.553115    0.741803    0.765672    11.00000    0.04436    0.01915 =
         0.03480    0.00242   -0.00225   -0.01177
C1    1    0.511793    0.633869    0.772317    11.00000    0.02054    0.01892 =
         0.02478   -0.00042    0.00448   -0.00228
C2    1    0.440416    0.573027    0.717171    11.00000    0.01809    0.01638 =
         0.02298    0.00280    0.00131   -0.00182
AFIX  13
H2A   2    0.392487    0.639983    0.693208    11.00000   -1.20000
AFIX   0
C3    1    0.192980    0.500655    0.735161    11.00000    0.01791    0.01735 =
         0.01737    0.00105   -0.00060    0.00016
C4    1    0.097643    0.385853    0.739784    11.00000    0.01601    0.01751 =
         0.02311    0.00097   -0.00072   -0.00080
AFIX  13
H4    2    0.158882    0.314353    0.752633    11.00000   -1.20000
AFIX   0
C5    1   -0.021708    0.403893    0.787256    11.00000    0.01473    0.02161 =
         0.02606    0.00283   -0.00099    0.00019
AFIX  13
H5    2   -0.076982    0.324605    0.789866    11.00000   -1.20000
AFIX   0
C6    1    0.030883    0.435511    0.851367    11.00000    0.01506    0.02083 =
         0.02464   -0.00024    0.00255   -0.00038
AFIX  23
H6A   2    0.080751    0.516406    0.849115    11.00000   -1.20000
H6B   2   -0.055321    0.447553    0.877096    11.00000   -1.20000
AFIX   0
C7    1    0.130683    0.345799    0.884629    11.00000    0.01289    0.02416 =
         0.02179    0.00118    0.00279   -0.00304
AFIX  13
H7    2    0.138067    0.373155    0.927859    11.00000   -1.20000
AFIX   0
C8    1    0.354284    0.449614    0.870598    11.00000    0.01640    0.02059 =
         0.01975    0.00155   -0.00075   -0.00187
C9    1    0.500471    0.445676    0.839612    11.00000    0.01574    0.01831 =
         0.02057    0.00166    0.00120   -0.00144
AFIX  13
H9    2    0.499787    0.389448    0.803564    11.00000   -1.20000
AFIX   0
C10   1    0.618909    0.409682    0.884990    11.00000    0.01759    0.03040 =
         0.02849    0.00351   -0.00204    0.00006
AFIX  23
H10A  2    0.584958    0.344611    0.913210    11.00000   -1.20000
H10B  2    0.706090    0.379776    0.863728    11.00000   -1.20000
AFIX   0
C11   1    0.648735    0.530696    0.918599    11.00000    0.02051    0.03988 =
         0.02685   -0.00235   -0.00330   -0.00474
AFIX  23
H11A  2    0.577039    0.544516    0.951126    11.00000   -1.20000
H11B  2    0.746285    0.530368    0.936663    11.00000   -1.20000
AFIX   0
C12   1    0.636261    0.629236    0.869533    11.00000    0.02236    0.02851 =
         0.02780   -0.00729   -0.00108   -0.00565
AFIX  23
H12A  2    0.592249    0.705796    0.885860    11.00000   -1.20000
H12B  2    0.731921    0.649519    0.852431    11.00000   -1.20000
AFIX   0
C13   1    0.565834    0.522492    0.678667    11.00000    0.01601    0.03075 =
         0.02306    0.00067    0.00177   -0.00221
AFIX  23
H13A  2    0.635170    0.590688    0.671810    11.00000   -1.20000
H13B  2    0.616012    0.457928    0.702532    11.00000   -1.20000
AFIX   0
C14   1    0.526117    0.467959    0.617721    11.00000    0.02085    0.02515 =
         0.02117    0.00460    0.00317   -0.00295
C15   1    0.619652    0.383722    0.590586    11.00000    0.02474    0.03906 =
         0.03225   -0.00261    0.00483    0.00062
AFIX  43
H15   2    0.705170    0.360067    0.611171    11.00000   -1.20000
AFIX   0
C16   1    0.589889    0.333909    0.534042    11.00000    0.04193    0.04358 =
         0.03443   -0.00806    0.01404   -0.00222
AFIX  43
H16   2    0.655699    0.277694    0.515886    11.00000   -1.20000
AFIX   0
C17   1    0.464387    0.365852    0.503890    11.00000    0.05273    0.04096 =
         0.02104   -0.00265    0.00239   -0.01287
AFIX  43
H17   2    0.443628    0.331500    0.465189    11.00000   -1.20000
AFIX   0
C18   1    0.370014    0.447832    0.530516    11.00000    0.04057    0.04003 =
         0.02609    0.00515   -0.00950   -0.00408
AFIX  43
H18   2    0.283428    0.469581    0.510223    11.00000   -1.20000
AFIX   0
C19   1    0.400768    0.498870    0.586877    11.00000    0.03005    0.03058 =
         0.02648    0.00277   -0.00208    0.00315
AFIX  43
H19   2    0.335104    0.555775    0.604605    11.00000   -1.20000
AFIX   0
C20   1    0.087765    0.210207    0.884013    11.00000    0.01878    0.02259 =
         0.03109    0.00583    0.00032   -0.00294
AFIX  23
H20A  2    0.159547    0.162315    0.907492    11.00000   -1.20000
H20B  2    0.090314    0.179790    0.841657    11.00000   -1.20000
AFIX   0
C21   1   -0.061726    0.185512    0.910372    11.00000    0.02015    0.02740 =
         0.03521    0.00780    0.00216   -0.00561
AFIX  23
H21A  2   -0.134361    0.223564    0.883312    11.00000   -1.20000
H21B  2   -0.078777    0.095007    0.910422    11.00000   -1.20000
AFIX   0
C22   1   -0.085049    0.234296    0.974379    11.00000    0.03877    0.06420 =
         0.03284    0.00981    0.00941   -0.01140
AFIX 137
H22A  2   -0.081500    0.325002    0.974001    11.00000   -1.50000
H22B  2   -0.009417    0.202297    1.001110    11.00000   -1.50000
H22C  2   -0.179252    0.207011    0.989251    11.00000   -1.50000
AFIX   0
C23   1    0.033244    0.356327    0.677342    11.00000    0.02697    0.02761 =
         0.02725   -0.00094   -0.00385   -0.00267
AFIX 137
H23A  2   -0.026408    0.425930    0.663856    11.00000   -1.50000
H23B  2   -0.026092    0.281515    0.680183    11.00000   -1.50000
H23C  2    0.111100    0.342677    0.648104    11.00000   -1.50000
AFIX   0
HKLF 4


REM  sh5538_a.res in P2(1)2(1)2(1)
REM wR2 = 0.0718, GooF = S = 1.055, Restrained GooF = 1.055 for all data
REM R1 = 0.0291 for 4639 Fo > 4sig(Fo) and 0.0318 for all 4888 data
REM 279 parameters refined using 2 restraints

END

WGHT      0.0338      0.4318

REM Highest difference peak  0.165,  deepest hole -0.170,  1-sigma level  0.035
Q1    1   0.0411  0.3968  0.7640  11.00000  0.05    0.16
Q2    1   0.1412  0.4421  0.7358  11.00000  0.05    0.15
Q3    1   0.1010  0.2795  0.8876  11.00000  0.05    0.14
Q4    1   0.0612  0.3716  0.7101  11.00000  0.05    0.13
Q5    1   0.0782  0.3863  0.8665  11.00000  0.05    0.13
;
_shelx_res_checksum   72576

_shelx_hkl_file
;
   1   0   0   -0.20    0.30
   1   0   0   -0.20    0.40
   1   0   0   -0.10    0.40
   1   0   0    0.20    0.40
  -1   0   0    0.10    0.50
  -1   0   0   -0.10    0.30
   1   0   0    0.00    0.30
   1   0   0   -0.30    0.40
  -1   0   0   -0.10    0.30
  -1   0   0    0.10    0.50
  -1   0   0    0.00    0.30
   2   0   0 9626.84  241.78
  -2   0   0 9999.00  244.08
  -3   0   0    0.10    1.00
  -3   0   0    0.00    1.20
   3   0   0   -0.40    1.20
   3   0   0    0.30    1.20
   3   0   0    0.50    1.10
   3   0   0   -0.30    1.00
   3   0   0    1.30    1.40
   3   0   0    1.70    1.60
   3   0   0    1.20    0.90
  -3   0   0   -0.50    1.00
   4   0   0 2317.17   52.09
   4   0   0 2385.96   54.79
   4   0   0 2225.38   53.59
  -4   0   0 2446.26   53.99
  -4   0   0 2400.36   54.79
  -4   0   0 2383.86   53.69
   4   0   0 2410.76   53.89
   4   0   0 2452.25   54.69
   4   0   0 2439.06   55.89
  -5   0   0    3.90    2.10
  -5   0   0    5.80    2.70
   5   0   0    1.60    1.60
   5   0   0    3.20    1.90
   5   0   0    3.80    2.40
  -5   0   0    4.20    2.30
   5   0   0    1.80    2.20
   5   0   0    3.80    2.80
   5   0   0    2.80    2.30
   5   0   0    1.60    2.10
  -6   0   0   59.89    5.70
   6   0   0   59.99    4.80
   6   0   0   54.99    5.50
   6   0   0   54.39    5.90
   6   0   0   61.59    6.10
  -6   0   0   62.39    5.80
   6   0   0   59.29    6.40
   6   0   0   53.89    5.70
  -6   0   0   58.09    6.10
   7   0   0    4.80    2.50
   7   0   0    8.50    3.50
   7   0   0    9.80    3.50
   7   0   0   10.70    4.30
  -7   0   0    9.70    3.00
   7   0   0    8.50    2.70
   7   0   0    5.50    3.70
  -7   0   0   11.80    3.30
  -7   0   0   15.70    4.20
   7   0   0    5.70    2.80
   8   0   0   82.89    6.60
   8   0   0   77.49    8.00
   8   0   0   84.79    8.10
   8   0   0   78.09    7.90
   8   0   0   82.59    7.90
  -8   0   0   73.49    7.50
  -8   0   0   84.09    8.40
  -8   0   0   81.79    7.70
   8   0   0   85.29    9.20
   8   0   0   79.39    9.00
   9   0   0    0.90    2.00
  -9   0   0   -0.70    1.90
   9   0   0    0.30    3.00
  -9   0   0    0.90    3.00
  -9   0   0    5.90    3.50
   9   0   0    3.70    3.60
   9   0   0    1.30    2.80
   9   0   0   -0.80    2.40
   9   0   0    0.20    2.20
   9   0   0   -3.70    1.80
 -10   0   0   15.80    5.20
 -10   0   0   25.60    6.00
  10   0   0   20.40    5.20
  10   0   0   20.80    5.60
  10   0   0   28.50    6.60
  10   0   0   22.30    4.20
 -10   0   0   23.70    6.20
  10   0   0   11.60    4.80
  10   0   0   19.00    6.30
  10   0   0   14.50    5.20
  11   0   0   -2.10    2.80
  11   0   0    0.60    3.40
 -11   0   0    2.20    2.80
  11   0   0   -1.50    1.80
 -11   0   0    4.60    3.20
  11   0   0    1.30    2.70
   0  -1   0    0.50    1.90
  -1   1   0 2046.20   42.40
  -1  -1   0 1993.50   42.60
   2  -1   0   95.59    3.90
   2   1   0   93.59    4.90
   2   1   0  104.59    5.70
  -2  -1   0   94.09    4.80
   2  -1   0   97.19    5.00
  -2  -1   0   94.29    5.00
   2   1   0   93.69    4.80
   2   1   0  103.49    4.50
   2   1   0  102.19    4.50
  -2   1   0  101.89    4.50
   2  -1   0   97.89    4.80
  -2  -1   0   98.09    4.70
   2  -1   0  100.29    4.50
  -2  -1   0  104.99    4.60
  -2   1   0   90.39    4.80
   2   1   0   97.69    3.50
  -2   1   0  100.69    3.90
  -2  -1   0   95.29    3.50
  -3   1   0  520.85   14.10
   3  -1   0  479.85   15.00
   3   1   0  473.35   15.00
   3   1   0  463.75   13.80
   3  -1   0  489.55   15.10
   3   1   0  489.35   14.60
   3   1   0  456.75   12.10
  -3  -1   0  493.55   14.50
  -3  -1   0  457.15   14.30
  -3  -1   0  492.65   14.10
   3   1   0  473.05   14.00
   3   1   0  482.65   14.20
  -3  -1   0  455.45   14.80
  -3   1   0  476.35   13.10
   3  -1   0  515.05   14.50
   3  -1   0  483.95   14.90
  -3   1   0  470.15   14.40
  -3  -1   0  455.35   12.40
   3  -1   0  497.45   13.80
   3  -1   0  476.75   13.20
   3   1   0  493.85   14.70
   4   1   0   12.10    2.80
   4  -1   0   19.50    3.50
  -4   1   0   15.30    2.50
   4   1   0   13.30    3.00
  -4  -1   0   13.10    2.90
  -4  -1   0   15.90    3.20
  -4  -1   0   14.20    2.90
   4  -1   0   20.20    3.30
   4  -1   0   20.10    3.20
   4   1   0   17.60    3.60
  -4  -1   0   13.10    3.00
  -4  -1   0   17.70    3.40
  -4   1   0   16.20    3.30
   4   1   0   16.40    2.20
   4  -1   0   10.30    2.50
   4   1   0   12.60    2.90
  -4  -1   0   14.50    2.40
   4   1   0   12.50    2.40
   4   1   0   16.60    3.60
   4  -1   0   18.20    3.30
   4  -1   0   15.60    3.70
   4  -1   0   21.80    4.00
  -4   1   0   18.10    3.30
   5  -1   0  247.08   11.00
  -5  -1   0  252.57   11.00
   5  -1   0  231.58   10.10
  -5  -1   0  245.38   10.80
   5   1   0  242.48   11.20
   5  -1   0  238.28   11.10
  -5   1   0  263.87   10.90
   5  -1   0  232.38   11.80
  -5  -1   0  234.58   11.40
  -5  -1   0  234.98   11.00
   5   1   0  238.48   10.70
   5   1   0  239.68    8.90
   5   1   0  240.38   12.10
   5  -1   0  250.87   11.80
  -5   1   0  237.58   10.10
   5   1   0  247.38   11.10
   5   1   0  226.78   11.60
   5   1   0  258.57   11.40
  -5   1   0  257.07   11.50
   5  -1   0  225.78   10.10
   5  -1   0  255.67   12.30
  -6  -1   0  384.06   15.40
   6   1   0  371.36   13.00
   6  -1   0  388.76   15.30
  -6   1   0  404.66   15.30
   6   1   0  356.86   14.80
   6   1   0  391.26   15.70
  -6  -1   0  406.76   16.10
   6   1   0  353.56   16.50
   6   1   0  378.86   15.50
   6  -1   0  385.26   16.80
   6   1   0  371.36   16.50
  -6   1   0  390.86   15.90
  -6  -1   0  379.06   15.20
   6  -1   0  391.46   14.60
   6  -1   0  396.76   16.80
   6  -1   0  392.86   18.30
   6   1   0  410.56   16.00
  -6   1   0  368.36   14.10
   6  -1   0  363.06   13.80
   7   1   0  151.18    7.90
   7  -1   0  141.99    9.60
   7  -1   0  150.78   10.40
   7   1   0  136.29   10.40
  -7   1   0  141.39    8.90
   7  -1   0  150.78   10.10
   7  -1   0  153.58    8.80
   7  -1   0  156.38   11.20
  -7  -1   0  156.38   10.30
   7   1   0  157.38   10.20
  -7   1   0  173.38   10.90
   7   1   0  155.48   10.20
   7  -1   0  151.38   11.60
   7   1   0  160.08   10.10
   7   1   0  155.68   10.20
  -7  -1   0  154.38   10.10
   7   1   0  156.48   11.30
   7  -1   0  149.09    9.30
  -7   1   0  152.58    9.60
  -7  -1   0  148.89    9.70
  -8  -1   0   99.09    8.70
   8   1   0   96.29    6.70
  -8  -1   0   93.89    8.90
   8  -1   0   89.39    7.30
   8   1   0   98.89    8.90
   8   1   0   97.79    8.80
   8   1   0   99.49    8.80
   8   1   0  106.09    9.90
  -8  -1   0  103.39    8.80
   8  -1   0  108.59   10.30
  -8   1   0  116.89    9.60
  -8   1   0  105.49    8.70
   8  -1   0  102.19    9.10
   8   1   0   96.59    9.70
  -8   1   0  100.69    8.10
   8   1   0  111.09    9.20
   8  -1   0   92.89    8.70
   8  -1   0   90.39    9.40
   8  -1   0   97.69    8.80
   8  -1   0   92.79    8.00
   9   1   0   76.59    8.50
  -9  -1   0   85.69    8.60
   9   1   0   69.09    8.10
  -9   1   0   68.49    8.30
  -9   1   0   92.49    9.10
   9  -1   0  109.59   17.20
   9  -1   0   83.19    7.20
   9   1   0   70.59    8.10
   9  -1   0   80.29    8.90
   9   1   0   78.79    6.50
   9   1   0   75.09    8.40
   9  -1   0   77.69    8.70
   9  -1   0   54.69    8.40
  -9  -1   0   88.19    8.60
   9  -1   0   71.19    9.20
  -9   1   0   65.39    7.20
   9   1   0   76.09    9.40
  -9  -1   0   85.89    8.90
   9   1   0   73.59    9.20
   9  -1   0   77.09    7.80
 -10  -1   0    3.60    3.40
  10   1   0    1.20    3.50
  10   1   0    8.40    4.10
 -10  -1   0    2.20    2.30
 -10   1   0    4.30    2.90
  10  -1   0    1.50    3.50
  10  -1   0    3.50    3.80
  10  -1   0   11.80    3.70
  10   1   0    4.10    3.10
  10  -1   0   -0.30    2.50
 -10   1   0    5.20    3.70
 -10   1   0    4.10    3.70
  10   1   0    4.00    2.40
  10   1   0    3.30    3.30
  10  -1   0    5.60    2.60
  10   1   0    5.60    3.60
 -10  -1   0    5.50    3.40
  10  -1   0    5.40    3.80
  10  -1   0    5.20    3.80
  10   1   0    1.10    3.70
 -11   1   0   58.39    8.40
  11   1   0   48.40    8.40
  11  -1   0   41.70    7.10
 -11  -1   0   47.20    8.30
 -11   1   0   38.50    7.20
  11  -1   0   74.39   20.60
 -11  -1   0   53.09    9.00
 -11  -1   0   45.30    7.80
  11   1   0   38.00    7.10
  11  -1   0   34.60    7.10
  11  -1   0   48.90    7.20
  11   1   0   40.00    7.80
  11   1   0   40.30    6.00
 -11   1   0   33.00    7.40
  11  -1   0   55.39    9.00
   0   2   0 9213.68  204.88
   0  -2   0 9345.87  204.68
   1   2   0   63.09    3.60
  -1  -2   0   61.69    2.30
  -1  -2   0   68.49    3.00
   1   2   0   64.59    2.20
  -1  -2   0   66.19    3.40
   1  -2   0   65.59    3.30
  -1  -2   0   58.69    2.90
   1   2   0   65.19    2.70
   1  -2   0   67.39    2.90
   1  -2   0   62.99    2.90
   1   2   0   65.19    3.40
  -1   2   0   64.39    3.30
  -1   2   0   68.29    3.40
  -1  -2   0   65.09    2.70
  -1  -2   0   58.29    3.50
  -2   2   0   54.29    2.30
  -2  -2   0   57.39    4.10
  -2  -2   0   55.79    2.50
  -2   2   0   62.89    3.40
   2   2   0   59.29    2.60
   2  -2   0   62.39    3.50
   2   2   0   55.39    4.00
   2   2   0   56.79    3.30
   2   2   0   54.19    3.00
   2  -2   0   55.79    2.40
  -2  -2   0   52.49    3.00
   2  -2   0   48.30    4.30
  -2   2   0   63.09    3.90
   2   2   0   54.09    3.50
   2   2   0   59.69    4.00
  -2  -2   0   53.79    3.50
   2  -2   0   53.69    3.50
  -2  -2   0   65.29    3.60
  -3   2   0 1373.06   30.70
  -3   2   0 1288.17   28.70
   3  -2   0 1343.77   32.30
   3   2   0 1276.47   30.90
   3   2   0 1283.57   30.20
   3   2   0 1268.37   30.40
   3  -2   0 1260.27   30.50
   3  -2   0 1311.57   28.90
  -3   2   0 1298.57   32.00
   3  -2   0 1287.77   32.00
  -3  -2   0 1362.86   31.00
  -3  -2   0 1257.37   32.00
   3   2   0 1295.87   28.30
   3   2   0 1336.77   31.50
   3   2   0 1297.47   32.10
   3   2   0 1337.57   32.30
  -3  -2   0 1199.28   31.60
  -3  -2   0 1280.97   28.30
  -3  -2   0 1260.47   31.00
   3  -2   0 1322.17   31.20
  -4  -2   0  281.37   11.40
  -4  -2   0  289.67   12.00
   4  -2   0  295.87   12.30
   4   2   0  280.17   11.50
  -4   2   0  305.47   11.80
  -4   2   0  293.97    9.70
   4  -2   0  283.07    9.70
   4   2   0  291.27   11.00
  -4   2   0  314.57   11.30
   4  -2   0  287.97   12.30
  -4  -2   0  287.57    9.00
   4   2   0  289.27    8.90
  -4  -2   0  290.97   11.20
   4   2   0  289.47   12.00
   4   2   0  308.87   11.60
   4  -2   0  283.27   11.10
   4  -2   0  289.17   11.10
  -4  -2   0  304.47   12.60
   4   2   0  283.47   10.90
   4  -2   0  295.77   11.50
   4  -2   0  306.77   12.50
   4   2   0  287.27   12.30
  -5  -2   0   86.39    4.90
   5  -2   0   82.69    5.50
   5  -2   0   89.29    6.20
  -5  -2   0   87.19    6.40
  -5  -2   0   90.49    7.30
   5   2   0   91.49    6.80
   5  -2   0   84.59    7.10
   5  -2   0   88.99    7.30
   5   2   0   87.69    4.70
   5   2   0   84.79    6.50
  -5   2   0   89.69    6.90
  -5   2   0   88.99    6.40
   5  -2   0   83.99    6.60
   5   2   0   88.89    6.40
   5  -2   0   92.49    6.70
   5   2   0   85.49    6.30
  -5  -2   0   84.69    6.60
   5  -2   0   89.39    7.10
   5   2   0   86.99    6.90
  -5   2   0   87.49    5.50
  -5  -2   0   92.89    7.10
  -6  -2   0  940.41   27.20
   6   2   0  878.71   28.60
   6   2   0  905.71   26.70
  -6   2   0  916.01   27.90
   6   2   0  861.91   34.30
   6  -2   0  908.91   29.20
   6  -2   0  943.21   29.50
  -6   2   0  910.71   26.60
  -6   2   0  884.31   26.80
   6  -2   0  896.11   26.00
   6   2   0  939.11   27.60
   6  -2   0  898.91   27.20
  -6  -2   0  894.01   27.50
   6   2   0  891.41   26.90
   6   2   0  882.61   29.10
   6  -2   0  914.61   25.40
   6   2   0  892.71   23.20
  -6  -2   0  920.81   28.10
  -6  -2   0  894.21   27.40
   6  -2   0  916.91   28.70
  -7  -2   0    8.30    3.30
   7   2   0    9.60    3.60
  -7  -2   0    8.70    3.40
   7   2   0    8.00    3.70
   7   2   0    6.10    3.70
   7  -2   0   11.20    3.80
  -7   2   0   11.20    3.10
  -7   2   0    8.50    3.40
   7  -2   0   10.10    3.80
   7  -2   0    9.80    3.30
   7  -2   0    6.10    2.60
  -7   2   0   13.80    3.70
   7  -2   0    9.80    3.40
  -7  -2   0    3.60    2.70
   7   2   0    6.80    3.10
   7   2   0    7.90    2.40
   7   2   0    8.20    3.70
   7   2   0    5.00    2.80
   7  -2   0    4.00    3.10
   7  -2   0    7.00    2.80
   8  -2   0   32.20    6.10
   8  -2   0   35.90    5.80
  -8  -2   0   21.30    5.30
   8   2   0   24.20    5.40
   8   2   0   31.90    4.30
   8  -2   0   38.60    7.90
   8   2   0   26.60    5.20
  -8   2   0   35.40    6.20
   8   2   0   40.30    7.30
   8  -2   0   34.60    6.40
   8   2   0   25.80    4.90
   8  -2   0   21.30    4.60
  -8   2   0   26.00    5.30
  -8  -2   0   38.60    6.50
   8   2   0   27.30    5.40
   8  -2   0   22.20    4.80
   8   2   0   16.10    5.20
  -8   2   0   37.00    5.40
  -8  -2   0   19.10    4.70
   8  -2   0   32.20    5.90
   9   2   0   52.59    7.40
   9   2   0   61.39    8.70
  -9   2   0   46.20    7.60
   9  -2   0   55.39    6.30
   9   2   0   59.79    8.80
  -9  -2   0   47.40    7.70
   9  -2   0   48.10    7.70
  -9   2   0   51.89    8.00
   9  -2   0   49.90    8.80
   9  -2   0   47.00    7.80
   9  -2   0   53.69    6.40
   9  -2   0   64.29    9.00
   9   2   0   46.90    7.20
   9  -2   0   48.00    7.50
   9   2   0   52.19    5.20
  -9   2   0   55.89    6.20
   9   2   0   44.80    7.90
  -9  -2   0   64.39    7.20
  -9  -2   0   44.70   13.00
 -10   2   0    6.70    3.80
  10   2   0    1.10    3.40
  10   2   0    8.20    4.30
  10  -2   0   12.60    4.80
  10   2   0   -2.40    3.40
  10  -2   0    3.90    2.70
  10  -2   0    8.60    4.90
 -10  -2   0    6.60    4.10
  10   2   0    7.40    3.90
 -10  -2   0    5.40    4.40
  10  -2   0    8.30    4.30
  10   2   0    6.50    2.80
  10   2   0    8.30    5.10
 -10   2   0    6.90    3.40
  10  -2   0   12.20    4.50
 -10   2   0    8.10    4.20
  10  -2   0    9.60    5.10
  10  -2   0    2.40    2.80
  11  -2   0    2.60    3.40
 -11  -2   0    4.90    5.00
 -11  -2   0    3.20    3.10
  11  -2   0    1.50    2.90
 -11   2   0   -2.10    3.10
  11   2   0   -4.60    2.70
  11  -2   0    0.40    2.60
  11  -2   0    1.70    3.00
  11   2   0   -3.20    2.70
 -11   2   0    1.30    3.30
  11   2   0    1.70    2.20
 -11   2   0    0.10    1.70
 -11  -2   0   -1.50    3.10
  11  -2   0    2.80    3.50
   0   3   0   -0.60    0.70
   0  -3   0   -0.10    0.60
   0  -3   0   -0.10    0.80
   0  -3   0   -0.30    0.60
   0  -3   0    0.50    0.80
  -1  -3   0   76.39    3.30
  -1  -3   0   73.29    3.80
   1   3   0   73.49    2.80
  -1  -3   0   74.29    3.40
   1  -3   0   75.59    3.30
  -1   3   0   70.89    3.20
   1   3   0   75.49    3.40
  -1   3   0   65.39    3.50
   1  -3   0   73.09    3.70
   1   3   0   70.99    3.70
  -1  -3   0   68.19    4.10
   1   3   0   69.19    4.10
  -2  -3   0    0.20    1.20
  -2   3   0    0.30    0.90
  -2  -3   0    0.20    0.70
  -2  -3   0    1.50    0.80
   2  -3   0    0.50    1.10
   2   3   0   -0.30    0.90
  -2   3   0    2.90    1.20
  -2  -3   0    0.70    1.00
   2  -3   0    0.60    1.00
   2   3   0   -0.70    0.90
   2   3   0    1.20    1.40
   2  -3   0    1.10    1.10
  -2  -3   0    3.00    1.30
   2   3   0    1.10    0.80
   2   3   0    0.50    1.10
   3  -3   0   94.39    5.60
  -3  -3   0  102.29    5.80
  -3   3   0   98.69    5.30
   3  -3   0   91.09    6.00
   3  -3   0   94.59    5.40
  -3   3   0   91.49    6.10
   3   3   0   84.39    5.00
  -3  -3   0   95.59    5.60
   3   3   0  104.29    5.60
   3   3   0   97.09    4.10
   3  -3   0   94.99    7.10
   3   3   0   90.49    5.60
   3   3   0   89.59    6.10
   3   3   0   91.19    6.30
   3  -3   0   87.09    3.60
   3   3   0   92.09    4.80
  -3  -3   0   87.69    6.30
  -3  -3   0   97.69    4.00
  -3  -3   0   99.79    6.20
  -3   3   0   96.49    3.60
   4   3   0  523.75   15.90
  -4  -3   0  505.25   13.30
  -4  -3   0  513.35   16.30
  -4   3   0  505.55   13.50
   4   3   0  498.75   17.70
   4   3   0  514.55   17.70
   4   3   0  505.95   16.80
  -4  -3   0  517.85   17.70
  -4  -3   0  507.55   16.50
  -4   3   0  545.45   17.10
   4  -3   0  545.85   16.30
   4  -3   0  457.85   14.70
   4  -3   0  504.45   16.50
   4  -3   0  522.75   17.70
  -4   3   0  562.94   16.20
   4   3   0  498.35   15.30
   4  -3   0  519.25   17.80
   4   3   0  535.65   16.50
   4   3   0  505.05   13.40
  -4  -3   0  503.25   17.60
   5  -3   0  394.26   15.00
  -5   3   0  418.26   15.50
  -5  -3   0  433.26   15.60
   5   3   0  379.76   14.10
   5  -3   0  407.06   15.10
   5  -3   0  425.66   16.60
   5  -3   0  391.86   16.10
  -5  -3   0  412.26   15.00
   5   3   0  411.06   16.30
   5   3   0  402.26   16.30
   5   3   0  384.06   14.00
  -5  -3   0  394.26   11.70
  -5   3   0  395.56   14.30
   5  -3   0  406.16   16.20
   5   3   0  401.76   14.90
  -5  -3   0  411.06   16.20
   5  -3   0  399.66   12.60
  -5   3   0  399.26   12.30
   5   3   0  390.46   11.60
   5   3   0  397.66   15.40
  -5  -3   0  378.26   16.00
  -6  -3   0   79.39    6.80
   6   3   0   90.89    7.70
  -6  -3   0   80.59    6.90
   6  -3   0   80.49    7.20
   6  -3   0   88.79    5.80
   6  -3   0   82.29    6.80
   6  -3   0   78.29    6.80
  -6   3   0   89.19    7.90
  -6  -3   0   90.19    5.20
  -6   3   0   88.49    5.60
   6  -3   0   92.39    8.00
  -6  -3   0   85.09    7.10
   6   3   0   95.09    7.10
  -6   3   0   89.29    7.40
   6   3   0   83.39    7.70
   6   3   0   88.99    5.00
  -6  -3   0   78.89    7.50
   6   3   0   98.99    7.50
   6   3   0   96.39    8.30
  -6  -3   0   92.39    7.90
   6  -3   0   92.29    8.00
   6   3   0   86.89    6.70
   6  -3   0   88.69    8.00
   7  -3   0   10.80    3.70
   7  -3   0   21.30    4.70
   7  -3   0   18.50    5.20
   7  -3   0   17.00    5.10
   7   3   0   21.60    5.10
   7  -3   0    9.40    3.40
   7   3   0   17.00    5.20
  -7  -3   0   15.50    4.00
  -7   3   0   23.30    4.70
   7   3   0   20.10    3.30
   7   3   0   19.70    5.70
  -7  -3   0   21.60    4.80
   7  -3   0   15.80    3.30
  -7   3   0   22.60    4.50
  -7  -3   0   14.60    4.40
   7   3   0   18.60    4.10
   7  -3   0   27.10    6.30
   7   3   0   14.90    4.00
  -7  -3   0   14.20    3.90
   7   3   0   17.50    4.70
  -7   3   0   23.80    4.00
   8  -3   0  137.09   11.20
   8   3   0  163.58   10.70
   8  -3   0  173.88   12.80
   8   3   0  148.39    7.80
   8  -3   0  166.88   12.40
   8   3   0  164.28   11.10
   8   3   0  161.18   10.80
  -8  -3   0  158.48   11.20
   8  -3   0  154.58   10.90
  -8  -3   0  152.08   10.60
   8  -3   0  167.18   11.50
   8   3   0  165.28   12.40
  -8   3   0  158.58    9.10
   8   3   0  150.08   12.10
  -8  -3   0  165.48   11.90
  -8   3   0  144.29   16.80
  -8   3   0  157.48   10.50
   8  -3   0  147.59   10.10
   8  -3   0  144.59    9.00
   8   3   0  156.38   11.80
   9  -3   0  167.88   13.20
   9   3   0  161.08   11.50
  -9   3   0  160.08    9.80
   9  -3   0  144.49   10.50
  -9   3   0  154.48   10.90
   9   3   0  162.38   13.60
   9   3   0  158.38    8.40
   9   3   0  153.38   13.10
  -9  -3   0  171.48   12.40
  -9  -3   0  163.08   11.80
   9  -3   0  142.59   11.20
   9   3   0  191.18   13.40
   9   3   0  165.38   12.00
   9  -3   0  168.38   10.20
  -9   3   0  161.48   12.30
   9  -3   0  171.08   13.40
  -9  -3   0  157.38   12.10
  10   3   0   10.80    4.10
  10  -3   0   18.20    4.20
  10   3   0    9.40    5.10
  10   3   0    9.70    4.10
 -10   3   0    9.90    4.60
 -10   3   0   12.00    3.40
 -10  -3   0   16.50    5.50
  10   3   0   23.30    7.00
 -10  -3   0   11.90    4.60
  10   3   0   14.10    3.30
  10   3   0   10.20    4.40
 -10   3   0    9.40    4.00
  10  -3   0    7.90    4.50
  10  -3   0    8.90    4.40
  10  -3   0    8.40    5.60
  10  -3   0    9.90    4.00
 -10  -3   0    8.10    4.80
  10   3   0    5.00    3.90
  11  -3   0   -5.20    2.10
  11   3   0    4.60    3.30
 -11   3   0    0.40    2.10
  11  -3   0    2.30    3.00
 -11   3   0    6.50    3.80
 -11  -3   0   -2.30    3.50
  11   3   0   -2.30    3.40
  11  -3   0   -1.10    2.10
  11  -3   0    1.50    2.80
  11   3   0    1.00    1.70
 -11  -3   0    0.70    2.60
  11  -3   0    4.40    3.60
 -11  -3   0    2.10    3.10
   0  -4   0   42.30    3.00
   0   4   0   40.90    2.50
   0   4   0   38.90    3.00
   0  -4   0   35.90    2.70
   0  -4   0   38.70    2.90
   0  -4   0   39.50    2.50
  -1   4   0  419.86   12.00
  -1  -4   0  442.06   12.40
   1   4   0  440.26    9.70
  -1  -4   0  428.96   13.00
   1  -4   0  409.26   12.00
   1  -4   0  434.76   11.30
  -1  -4   0  406.76   12.20
   1   4   0  441.66   13.20
  -1  -4   0  426.26   11.50
   1   4   0  436.16   12.20
   1   4   0  458.75   11.60
   1   4   0  424.86    9.70
   1  -4   0  423.86   11.20
   1  -4   0  402.86   10.10
  -1   4   0  440.46   11.20
  -2  -4   0  111.59    5.30
  -2  -4   0  106.19    4.70
  -2  -4   0  108.79    6.00
  -2  -4   0  114.49    6.70
  -2  -4   0  105.89    4.00
  -2   4   0  103.79    5.70
   2  -4   0  108.39    5.90
  -2  -4   0  105.89    5.30
   2  -4   0  105.09    5.10
   2   4   0  104.39    5.80
   2   4   0  102.49    5.20
   2   4   0  114.49    6.60
   2   4   0  116.49    4.60
   2  -4   0  106.29    5.30
  -2   4   0  116.49    5.10
  -3  -4   0  373.76   12.30
  -3   4   0  389.36   11.80
  -3  -4   0  377.26   14.00
   3   4   0  374.36   11.70
   3  -4   0  355.46   12.10
  -3  -4   0  365.96   13.30
   3   4   0  344.97   11.00
  -3  -4   0  360.86   10.10
   3   4   0  340.27   12.10
   3   4   0  350.26   10.50
   3   4   0  367.26   13.90
  -3   4   0  351.86   12.80
   3   4   0  360.96   13.10
   3  -4   0  365.36   11.90
  -3  -4   0  357.76   12.00
   3  -4   0  367.16   13.30
   3  -4   0  350.66   13.20
   4  -4   0  115.59    6.90
   4   4   0  105.59    6.10
   4   4   0  103.39    6.40
  -4  -4   0  106.39    7.60
   4   4   0  106.99    4.80
   4   4   0  105.99    6.80
  -4  -4   0  109.59    6.70
  -4  -4   0  103.99    7.30
   4   4   0   99.29    7.30
   4  -4   0  112.89    6.60
   4   4   0  103.09    5.60
   4  -4   0  106.59    7.40
  -4  -4   0  105.99    4.60
  -4   4   0  103.79    7.30
  -4   4   0  101.79    6.10
   4   4   0   94.89    7.10
   4  -4   0  105.79    7.30
  -4  -4   0  107.39    6.70
  -5  -4   0   20.00    4.30
  -5  -4   0   25.30    4.30
   5   4   0   16.50    3.70
   5   4   0   23.40    3.90
   5  -4   0   21.00    3.60
   5   4   0   17.00    4.60
   5  -4   0   21.30    4.40
   5  -4   0   19.10    3.70
   5   4   0   19.10    4.40
   5   4   0   19.90    2.40
   5  -4   0   25.00    4.90
  -5   4   0   21.50    3.80
  -5  -4   0   19.40    4.00
  -5   4   0   18.80    2.20
   5  -4   0   18.20    2.50
   5   4   0   23.40    3.90
   5  -4   0   29.90    5.30
  -5   4   0   18.90    4.00
  -5  -4   0   17.10    3.90
   5   4   0   18.90    3.50
  -5  -4   0   20.30    2.40
   6   4   0    1.20    1.30
   6  -4   0    0.70    1.80
   6   4   0    3.80    2.30
   6   4   0   -1.50    1.90
   6  -4   0    1.50    2.20
  -6  -4   0   -0.20    2.20
  -6  -4   0   -0.20    1.10
  -6  -4   0    2.10    2.00
   6  -4   0    1.50    1.50
  -6   4   0    3.40    2.10
  -6   4   0   -3.30    1.90
   6   4   0    0.20    1.70
   6   4   0    1.00    2.10
   6  -4   0    3.20    2.20
   6  -4   0   -0.30    1.60
  -6  -4   0   -0.80    1.90
  -6   4   0    3.30    1.50
  -6  -4   0    3.40    3.00
   6  -4   0   -1.00    2.10
   6   4   0    3.10    2.40
   6   4   0   -0.60    2.20
   7   4   0  840.52   21.90
   7   4   0  834.52   27.00
   7  -4   0  840.82   29.60
   7  -4   0  823.62   27.10
  -7   4   0  890.21   26.80
   7   4   0  827.32   29.40
   7  -4   0  852.31   27.30
   7  -4   0  848.42   29.40
  -7  -4   0  847.02   29.70
   7  -4   0  827.52   27.50
   7  -4   0  798.82   23.00
   7   4   0  802.72   25.60
  -7   4   0  847.72   27.90
   7   4   0  779.12   28.80
   7   4   0  795.42   25.90
   7  -4   0  813.22   29.20
  -7  -4   0  834.22   27.40
  -7  -4   0  795.32   26.50
   7   4   0  885.81   30.20
  -7   4   0  812.72   22.60
  -7  -4   0  849.52   27.90
  -7  -4   0  846.12   29.00
   8   4   0  397.36   19.70
  -8  -4   0  389.76   18.00
   8  -4   0  375.86   18.20
   8  -4   0  380.66   18.00
   8  -4   0  391.96   14.80
   8   4   0  380.86   17.50
  -8   4   0  378.86   14.20
  -8  -4   0  391.96   18.40
   8   4   0  390.16   19.90
  -8  -4   0  382.66   17.50
  -8   4   0  405.56   17.60
  -8  -4   0  401.26   20.30
   8   4   0  402.46   17.20
   8   4   0  383.96   19.60
  -8   4   0  399.56   18.50
   8   4   0  384.56   13.20
   8   4   0  395.06   17.20
   8  -4   0  405.36   17.80
   8  -4   0  401.56   19.60
   8  -4   0  401.96   20.00
   9   4   0  108.69   10.70
  -9  -4   0  110.09   10.20
   9  -4   0  115.59   10.20
  -9   4   0  116.99   10.30
   9  -4   0   87.79    8.50
   9   4   0   96.29    6.30
   9   4   0   92.69    8.70
  -9   4   0  113.09   11.50
   9  -4   0  109.09    9.90
   9   4   0  102.19   10.50
   9  -4   0   89.89   10.10
   9   4   0   94.59    9.30
   9   4   0   97.19   10.60
  -9  -4   0  105.19    9.40
  -9  -4   0  104.09   10.40
  -9   4   0  105.69    7.40
   9  -4   0  103.19   10.70
   9  -4   0  103.39   10.20
   9  -4   0  110.49    7.80
  10   4   0    7.10    3.90
  10  -4   0    6.00    2.90
  10  -4   0    6.40    3.90
  10  -4   0    8.30    4.00
  10   4   0    1.50    2.90
  10   4   0    0.30    3.30
 -10   4   0    3.60    2.30
  10  -4   0    8.10    4.10
 -10   4   0    7.30    4.20
  10   4   0    0.90    3.40
 -10  -4   0    3.50    3.70
 -10  -4   0    3.10    3.20
  10  -4   0    6.50    3.70
 -10  -4   0    5.10    3.50
 -10   4   0    2.40    3.30
  10   4   0    7.70    2.60
  11  -4   0    0.20    2.60
 -11   4   0    4.30    2.10
  11   4   0    1.60    1.80
  11   4   0    2.50    3.40
 -11  -4   0    5.50    5.20
  11   4   0   -0.80    3.40
 -11  -4   0    6.80    4.10
  11  -4   0   -1.00    3.80
  11  -4   0    1.70    3.60
  11  -4   0   -2.00    2.10
  11   4   0   -1.90    2.60
 -11  -4   0   -4.80    2.70
  11  -4   0    5.80    3.60
 -11   4   0   -4.40    3.30
   0  -5   0    3.50    1.50
   0  -5   0    4.30    1.80
   0   5   0    1.70    1.70
   0  -5   0    5.90    1.70
   0   5   0    2.60    1.20
  -1  -5   0   21.60    3.40
   1  -5   0   22.60    2.60
   1   5   0   22.10    2.70
  -1  -5   0   23.80    2.80
  -1  -5   0   21.40    3.10
  -1   5   0   25.30    2.60
   1  -5   0   21.80    3.00
   1   5   0   19.90    3.30
  -1  -5   0   22.90    2.70
   1  -5   0   23.60    2.60
   1   5   0   24.20    3.00
   1  -5   0   19.40    2.10
  -1   5   0   22.70    2.90
  -2  -5   0  882.41   22.20
   2   5   0  877.61   19.90
  -2  -5   0  841.12   24.20
  -2  -5   0  839.72   23.20
  -2  -5   0  907.61   22.10
   2  -5   0  894.51   21.80
   2   5   0  863.51   20.10
   2   5   0  827.12   22.00
   2   5   0  879.91   23.20
  -2   5   0  934.41   23.20
   2  -5   0  909.31   23.30
  -2  -5   0  878.41   21.80
   2   5   0  852.11   24.50
  -2   5   0  913.91   21.60
   2  -5   0  906.01   22.10
   3   5   0  345.37   10.90
  -3  -5   0  324.27   14.80
  -3  -5   0  337.27   11.90
   3  -5   0  350.06   13.00
   3   5   0  350.76    9.60
   3   5   0  341.57   14.00
   3   5   0  341.47   13.00
  -3  -5   0  351.16   13.90
   3  -5   0  370.16   11.90
  -3  -5   0  351.16   10.40
   3   5   0  335.07   12.10
   3  -5   0  339.97   12.00
   3   5   0  348.17   10.50
  -3   5   0  345.67   11.40
  -3  -5   0  344.37   12.00
   3  -5   0  372.66   13.50
  -3   5   0  355.26   12.90
   4   5   0  136.79    6.80
  -4  -5   0  138.89    9.00
   4   5   0  134.59    7.80
  -4   5   0  150.88    8.60
  -4  -5   0  152.18    8.00
  -4  -5   0  136.79    5.60
   4   5   0  137.79    8.50
   4   5   0  165.08    9.80
   4  -5   0  143.09    8.80
  -4  -5   0  148.99    7.90
   4  -5   0  137.29    8.40
   4   5   0  146.89    6.30
  -4  -5   0  137.09    8.50
   4  -5   0  147.39    8.00
   4  -5   0  160.98    8.00
   4   5   0  153.88    7.40
  -4   5   0  145.29    7.30
   5  -5   0   25.20    4.40
   5   5   0   22.70    3.50
  -5   5   0   17.80    3.30
   5   5   0   21.70    3.60
   5   5   0   16.30    4.40
   5  -5   0   16.30    3.60
  -5  -5   0   21.40    3.90
  -5  -5   0   16.20    4.10
  -5   5   0   17.10    3.70
   5  -5   0   29.10    5.50
  -5  -5   0   23.70    4.10
  -5  -5   0   23.10    5.00
   5   5   0   26.00    2.70
  -5  -5   0   19.60    2.40
   5   5   0   19.10    4.10
   5   5   0   14.60    3.30
   5   5   0   18.90    4.00
   6  -5   0  314.17   15.60
   6   5   0  321.97   16.20
  -6   5   0  338.67   14.80
   6   5   0  314.47   12.60
  -6  -5   0  322.27   14.40
   6  -5   0  329.47   15.90
  -6  -5   0  319.37   15.80
   6  -5   0  305.57    9.90
  -6  -5   0  308.17   15.60
   6   5   0  300.17   15.30
   6  -5   0  313.57   14.50
   6   5   0  322.27   10.50
   6   5   0  331.87   13.90
   6  -5   0  345.27   15.60
  -6  -5   0  290.47   10.00
   6   5   0  311.87   13.10
   6   5   0  332.47   15.10
  -6   5   0  319.17   13.50
   6  -5   0  314.57   15.60
  -6  -5   0  317.67   14.40
   7   5   0   90.89    7.50
   7   5   0  104.79    9.90
  -7  -5   0   98.49    9.30
   7  -5   0  107.19    9.00
  -7  -5   0   94.49    9.10
   7   5   0   88.89    7.70
   7   5   0   97.69    7.40
   7  -5   0   93.59    9.10
  -7  -5   0  104.39    8.70
  -7   5   0  108.29    8.90
  -7  -5   0   96.59    5.40
  -7  -5   0   97.79    8.50
   7  -5   0  102.19    8.90
   7   5   0  103.19    9.60
  -7   5   0   93.49    7.70
   7  -5   0  101.59    9.40
   7   5   0   90.69    8.80
   7  -5   0  109.59    9.70
  -7  -5   0   92.89    8.30
   7  -5   0   92.69    5.60
   7   5   0  100.19    5.50
  -7   5   0   98.19    5.30
   8   5   0   22.20    4.90
   8  -5   0   17.00    4.90
   8   5   0   25.40    6.60
  -8  -5   0    9.00    3.80
  -8  -5   0    9.30    3.80
   8   5   0   17.30    5.00
   8  -5   0   22.50    6.10
   8  -5   0   19.90    6.60
  -8   5   0   16.50    4.90
   8   5   0   15.60    2.80
  -8   5   0   16.40    4.20
   8  -5   0   17.10    3.10
   8   5   0   23.20    4.80
   8   5   0   12.50    4.90
   8  -5   0    9.80    3.80
  -8  -5   0   15.90    4.50
   8   5   0   21.40    4.90
  -8  -5   0   14.80    6.90
   9   5   0   -1.10    1.10
   9  -5   0    1.00    1.90
  -9  -5   0    0.70    3.10
   9  -5   0    0.50    2.70
   9   5   0    2.00    3.20
   9  -5   0    1.40    2.90
   9  -5   0    0.50    2.40
   9   5   0   -1.20    2.30
   9   5   0   -5.60    2.30
   9  -5   0   -1.40    2.00
  -9   5   0   -0.40    2.60
   9   5   0   -0.10    2.90
  -9  -5   0    3.80    3.20
   9   5   0    0.10    2.10
  -9  -5   0   -2.20    2.50
   9  -5   0   10.00    4.10
   9  -5   0    2.60    3.70
  -9  -5   0    2.50    3.30
  -9   5   0    0.10    1.30
   9   5   0    3.90    3.00
  -9   5   0   -1.70    2.50
 -10   5   0   10.30    2.80
 -10   5   0   16.80    5.10
  10   5   0    8.90    3.60
  10  -5   0    9.90    4.40
  10   5   0   20.10    5.40
 -10  -5   0   15.90    5.10
  10  -5   0   18.00    5.70
  10   5   0   13.20    2.90
  10   5   0   17.60    4.60
 -10  -5   0   13.50    4.90
 -10  -5   0   22.40    6.80
  10  -5   0   17.80    7.30
 -11   5   0   20.30    3.80
  11  -5   0   20.80    7.40
  11   5   0   13.20    4.20
  11   5   0   29.00    8.30
  11  -5   0   31.50    8.20
 -11  -5   0   22.70    6.40
  11   5   0   23.40    3.80
  11  -5   0   24.20    6.10
  11  -5   0   24.60    4.50
 -11   5   0   27.10    6.50
 -11  -5   0   22.20    8.50
 -11  -5   0   23.90    7.10
  11  -5   0   21.20    7.50
  11   5   0   30.50    6.60
   0  -6   0  117.39    5.90
   0  -6   0  126.09    5.50
   0   6   0  126.49    6.20
   0  -6   0  132.09    5.60
   0  -6   0  126.09    6.10
   0   6   0  127.59    5.30
   1   6   0  229.18    8.90
  -1  -6   0  257.37    8.60
   1  -6   0  232.38    8.30
   1  -6   0  263.87    8.40
  -1  -6   0  255.67   10.00
   1   6   0  230.78    8.20
  -1  -6   0  245.98    8.40
  -1   6   0  251.37    8.10
  -1  -6   0  223.38    9.00
   1   6   0  247.68   10.00
   1  -6   0  225.38    7.40
   1  -6   0  228.28    9.00
  -2   6   0  782.52   21.00
  -2  -6   0  711.23   21.10
   2  -6   0  735.43   21.00
   2  -6   0  767.42   20.10
   2   6   0  738.63   21.00
  -2  -6   0  790.12   22.70
  -2  -6   0  771.82   20.20
   2   6   0  702.63   19.90
   2  -6   0  764.42   21.20
  -2  -6   0  754.52   20.20
  -2  -6   0  780.72   20.10
  -2   6   0  773.22   19.40
   2   6   0  756.22   22.60
   2  -6   0  784.72   19.80
   3  -6   0   84.89    6.30
   3   6   0   84.79    6.10
   3   6   0   85.59    4.20
   3   6   0   79.19    4.20
  -3  -6   0   91.39    7.10
   3  -6   0   83.99    5.60
  -3   6   0   87.99    5.20
   3   6   0   92.29    7.00
  -3  -6   0   87.29    5.70
   3   6   0   82.19    5.60
  -3  -6   0   86.29    4.80
  -3   6   0   94.29    6.20
   3  -6   0   87.99    5.50
   3  -6   0   82.19    6.00
  -3  -6   0   86.29    5.60
  -4   6   0   56.19    5.50
  -4  -6   0   58.09    5.20
   4  -6   0   52.39    5.50
   4   6   0   52.89    3.50
  -4  -6   0   49.30    5.40
   4   6   0   50.19    4.10
   4   6   0   53.39    5.00
  -4  -6   0   51.69    5.10
   4  -6   0   63.09    5.20
  -4  -6   0   57.99    6.30
   4  -6   0   54.09    5.20
   4   6   0   55.79    5.70
  -4   6   0   50.29    4.40
   4   6   0   55.39    4.10
  -4  -6   0   49.50    3.60
   4   6   0   62.79    7.60
   4  -6   0   60.59    6.00
   5   6   0   27.30    5.50
  -5  -6   0   17.00    2.50
   5   6   0   21.00    3.20
  -5  -6   0   24.30    4.30
   5  -6   0   17.80    4.00
   5   6   0   13.00    3.40
  -5   6   0   26.60    4.10
   5   6   0   18.20    3.50
   5  -6   0   20.30    4.20
   5  -6   0   20.60    4.00
  -5  -6   0   21.60    5.00
   5  -6   0   23.90    4.50
   5   6   0   19.70    4.10
  -5   6   0   10.00    5.10
   5   6   0   18.60    3.60
  -5  -6   0   22.10    5.00
  -6   6   0    1.50    2.40
   6  -6   0    1.30    2.60
  -6  -6   0    2.60    3.10
   6  -6   0    2.00    2.40
   6  -6   0    7.50    3.10
  -6  -6   0    3.30    1.60
   6   6   0    3.20    2.40
  -6  -6   0    0.90    2.20
   6   6   0    0.70    2.40
   6   6   0    0.20    2.20
  -6  -6   0    3.10    2.50
   6  -6   0    4.40    2.80
  -6  -6   0   10.10    3.40
   6  -6   0    2.10    2.40
  -6   6   0    2.20    2.50
   6   6   0    5.00    3.30
   6   6   0    3.00    1.80
   6   6   0    8.10    3.40
   6  -6   0    2.20    2.80
   7  -6   0  137.69   10.10
   7  -6   0  132.09   11.30
  -7   6   0  141.79   10.10
   7  -6   0  138.39   10.90
   7  -6   0  120.99   10.10
  -7  -6   0  117.69    5.90
  -7   6   0  124.89    8.90
   7   6   0  133.89   10.80
   7   6   0  131.79    8.60
  -7  -6   0  128.99    9.70
  -7  -6   0  141.89   22.30
  -7  -6   0  144.39   10.10
   7   6   0  121.69    7.90
  -7  -6   0  150.18   11.40
   7   6   0  139.79   10.80
   7   6   0  113.69    8.40
   7  -6   0  131.29   10.90
   7   6   0  134.69   11.30
  -8  -6   0    5.20    3.20
   8   6   0    7.70    3.20
   8   6   0    5.40    3.30
   8  -6   0    5.50    3.50
   8   6   0    4.50    3.60
  -8  -6   0    3.60    3.00
   8   6   0    2.60    3.20
   8   6   0    5.40    2.70
  -8   6   0    0.40    2.90
  -8   6   0    4.40    3.10
   8  -6   0    6.50    3.30
  -8  -6   0   -1.60    2.50
  -8  -6   0   -0.30    2.60
   8  -6   0    3.90    3.80
   8   6   0    5.90    2.60
   8   6   0    2.80    1.60
   8  -6   0    3.50    2.70
  -9  -6   0   50.59    8.10
   9   6   0   56.19    7.60
  -9  -6   0   57.69    9.80
   9   6   0   59.99    6.50
  -9  -6   0   53.19    8.20
   9   6   0   54.29    8.70
   9  -6   0   67.29   10.30
   9  -6   0   55.39    8.70
  -9  -6   0   58.99    8.90
   9  -6   0   68.09   10.40
  -9   6   0   70.29    8.10
   9  -6   0   41.00    9.20
   9  -6   0   55.09    7.70
   9  -6   0   61.79    8.90
  -9   6   0   54.39   12.10
   9   6   0   48.20    7.20
  10  -6   0   43.20    8.50
  10   6   0   36.50    5.70
 -10  -6   0   20.70    5.70
  10   6   0   29.00    9.60
  10   6   0   28.30    5.60
  10   6   0   26.00    5.60
  10  -6   0   30.00    7.60
  10  -6   0   15.20    5.80
 -10  -6   0   39.20    8.50
  10  -6   0   19.90    5.90
 -10  -6   0   33.20    7.10
 -10   6   0   24.60    8.80
   0   7   0   10.40    2.30
   0   7   0   10.60    1.90
   0  -7   0   11.20    2.10
   0  -7   0   10.30    2.00
   0  -7   0   12.70    2.40
   0  -7   0   10.80    2.30
   1  -7   0  107.69    5.30
  -1  -7   0   93.09    5.80
  -1   7   0  106.59    5.10
   1  -7   0   98.99    5.50
  -1  -7   0   99.19    7.70
  -1  -7   0  107.29    5.50
   1  -7   0  107.59    5.60
   1   7   0   93.89    6.30
   1   7   0  106.99    5.90
   1  -7   0  106.79    6.00
   1  -7   0  105.69    4.80
  -1  -7   0  106.39    5.50
   1   7   0   92.19    5.00
  -2   7   0    0.20    1.30
   2  -7   0    1.00    1.30
  -2  -7   0    2.50    1.60
   2  -7   0   -0.40    1.20
  -2  -7   0    1.40    1.30
   2  -7   0    1.10    1.40
  -2  -7   0    0.30    1.60
   2  -7   0   -0.90    1.20
   2   7   0    2.10    1.60
  -2  -7   0    2.80    1.60
  -2  -7   0    2.60    1.90
   2   7   0    2.70    1.90
   2   7   0   -0.70    1.50
   3  -7   0   27.80    4.50
  -3  -7   0   28.00    4.10
   3  -7   0   39.70    4.20
  -3  -7   0   21.60    4.10
   3  -7   0   26.20    3.60
   3   7   0   28.40    4.80
   3   7   0   24.10    4.00
  -3   7   0   29.20    3.40
  -3  -7   0   29.10    5.00
  -3  -7   0   23.60    3.30
   3  -7   0   25.30    4.30
  -3   7   0   20.60    3.60
  -3  -7   0   27.00    3.90
   3   7   0   30.60    4.00
  -4  -7   0   21.50    2.90
  -4  -7   0   17.30    4.10
   4   7   0   16.00    2.50
  -4  -7   0   11.50    3.20
   4  -7   0   24.60    4.40
   4   7   0   14.70    4.50
   4   7   0   18.10    3.90
   4  -7   0   23.10    4.00
   4  -7   0   19.70    3.60
   4  -7   0   21.10    4.10
  -4  -7   0   19.70    3.70
  -4  -7   0   25.20    4.20
   4   7   0   15.80    2.40
  -4   7   0   30.60    5.10
  -4   7   0   25.00    3.70
   4   7   0   22.70    4.00
   5  -7   0   87.79    7.60
  -5   7   0   75.29    6.50
   5  -7   0   80.79    6.60
  -5  -7   0   71.09    7.80
   5  -7   0   78.49    6.90
   5   7   0   75.39    7.20
   5   7   0   80.59    5.60
  -5  -7   0   72.09    7.20
   5   7   0   68.59    6.60
   5   7   0   93.59    8.60
  -5  -7   0   71.39    6.60
   5   7   0   71.09    4.40
  -5  -7   0   74.99    6.50
   5   7   0   74.19    5.20
  -5  -7   0   71.39    4.40
  -5   7   0   86.69    6.40
   5  -7   0   86.79    7.90
   6  -7   0  101.19    8.90
  -6  -7   0   92.49    7.80
  -6  -7   0  103.09    9.20
  -6  -7   0   91.79    9.10
   6  -7   0   97.69    8.90
  -6  -7   0   97.69    5.10
   6   7   0  107.19    8.60
   6  -7   0   86.39    8.30
  -6  -7   0   99.09    8.30
   6  -7   0  104.19    8.40
   6   7   0   83.89    9.90
   6   7   0   88.19    6.20
   6   7   0  104.99    9.60
   6   7   0   87.79    6.50
   6   7   0  100.89    5.90
  -6   7   0   92.19    7.10
   6  -7   0   99.99    7.80
   7   7   0   14.70    4.60
  -7  -7   0    6.50    3.40
  -7  -7   0    3.80    2.90
  -7  -7   0   12.70    3.90
   7  -7   0   11.80    4.60
   7  -7   0   16.80    4.90
   7   7   0   11.10    2.90
  -7  -7   0   11.10    2.20
   7  -7   0    9.10    3.60
   7   7   0    8.00    3.50
   7   7   0    7.70    3.50
  -7  -7   0    7.60    3.90
   7  -7   0   10.90    4.10
  -7   7   0   14.20    5.30
   7   7   0    8.80    2.90
  -7   7   0   14.20    4.40
   7  -7   0    8.90    3.80
  -8  -7   0   52.59    7.60
  -8  -7   0   53.99    7.60
   8  -7   0   68.49    8.30
  -8  -7   0   57.59    8.80
   8   7   0   51.99    6.00
  -8   7   0   68.99    7.50
   8   7   0   56.39    6.30
   8   7   0   49.20    9.00
  -8  -7   0   63.89    8.50
   8   7   0   48.40    7.80
  -8   7   0   51.69    7.10
   8   7   0   55.99    6.30
   8   7   0   45.40    7.90
   9   7   0   23.90    5.10
   9  -7   0   15.90    5.60
   9   7   0   22.80    4.40
   9   7   0   14.20    3.70
  -9  -7   0    8.40    4.10
   9  -7   0   18.10    5.60
   9  -7   0   22.10    5.40
   9  -7   0   20.80    6.30
  -9  -7   0   16.10    4.90
   9   7   0   16.50    5.00
  -9  -7   0   17.50    4.90
  -9   7   0   16.30    4.80
  10   7   0   19.40    4.70
  10   7   0   17.10    4.90
  10  -7   0   22.00    5.00
 -10  -7   0   24.10    5.70
  10   7   0   13.90    5.80
  10   7   0   19.70    4.40
  10  -7   0   25.60    6.00
 -10  -7   0   22.90    6.20
 -10  -7   0   16.10    8.70
  10  -7   0   23.00    7.00
 -10   7   0   12.30    5.30
   0  -8   0  339.67   10.90
   0  -8   0  337.47   11.80
   0   8   0  325.17   11.80
   0  -8   0  328.77   11.90
   0   8   0  315.77   10.40
   0  -8   0  328.97   11.30
   1   8   0    4.20    1.50
  -1  -8   0    1.70    1.60
   1  -8   0    3.40    1.80
   1  -8   0    1.20    1.10
   1  -8   0    5.10    1.80
  -1  -8   0    4.40    1.70
   1  -8   0    5.50    1.90
   1  -8   0    3.20    1.60
  -1   8   0    4.30    1.60
   1   8   0    2.90    2.10
  -1  -8   0    2.20    1.90
  -1  -8   0    3.00    1.70
   2  -8   0   52.99    4.30
  -2  -8   0   57.09    5.10
   2  -8   0   55.09    5.00
  -2  -8   0   48.10    5.40
  -2   8   0   54.69    4.80
   2  -8   0   55.09    4.60
   2   8   0   55.49    4.80
  -2  -8   0   54.19    4.50
  -2  -8   0   55.99    4.70
  -2   8   0   52.99    4.00
   2  -8   0   54.59    4.90
   2   8   0   48.20    4.10
   2   8   0   56.49    5.70
  -2  -8   0   54.09    4.90
   3   8   0  223.28   10.80
  -3  -8   0  213.68    9.40
  -3   8   0  228.18   10.50
  -3  -8   0  237.68   10.20
  -3  -8   0  219.88   11.90
  -3   8   0  238.78    9.40
   3  -8   0  216.18    9.60
   3   8   0  253.47   12.80
   3  -8   0  237.78   17.00
  -3  -8   0  239.08   10.60
   3  -8   0  252.17   11.50
  -3  -8   0  231.78   11.30
   3  -8   0  250.07   10.70
   3   8   0  244.08   10.40
  -4  -8   0  105.49    8.20
  -4   8   0  119.89    8.10
   4   8   0  116.09    9.40
  -4  -8   0  110.39    9.00
   4  -8   0  120.39    7.40
   4  -8   0  107.89    7.60
  -4  -8   0  120.29    6.30
  -4  -8   0  100.69    8.40
   4   8   0  106.79    7.90
  -4   8   0  115.89    6.80
   4   8   0  117.09    7.70
  -4  -8   0  130.59    7.90
   4  -8   0  110.49    8.10
   5   8   0  136.19    6.10
  -5  -8   0  140.49    9.20
  -5  -8   0  124.69    9.50
  -5  -8   0  136.99   10.50
  -5   8   0  138.79    7.90
   5  -8   0  134.09    8.90
   5  -8   0  137.49    8.60
  -5   8   0  132.69    8.60
  -5  -8   0  141.19    8.90
   5   8   0  150.08    9.50
   5   8   0  130.29    6.10
   5   8   0  116.79    9.10
   5  -8   0  138.59   10.00
   5  -8   0  132.39    9.50
   5   8   0  126.59   10.30
  -5  -8   0  134.59    6.40
   6  -8   0   -1.10    1.80
  -6  -8   0    1.30    2.30
   6  -8   0   -2.10    1.60
  -6  -8   0    0.70    1.10
   6   8   0   -1.30    0.90
   6   8   0   -3.40    1.30
   6   8   0    4.00    3.10
  -6  -8   0   -1.80    1.90
  -6   8   0   -0.40    1.80
  -6   8   0    4.80    2.40
   6  -8   0    3.50    2.60
  -6  -8   0    0.10    2.40
   6   8   0    1.00    1.40
   6   8   0    2.00    2.50
   6   8   0    0.10    2.10
   6  -8   0    2.70    2.50
   7   8   0   21.30    3.90
  -7  -8   0   22.00    6.20
   7  -8   0   14.90    4.70
   7   8   0   19.10    3.50
   7   8   0   21.90    3.40
  -7   8   0   22.10    4.50
  -7  -8   0   23.00    5.20
   7  -8   0   26.80    6.40
   7  -8   0   23.00    6.10
   7   8   0   33.60    7.00
  -7  -8   0   21.70    5.90
  -7  -8   0   29.10    5.60
   7   8   0   22.60    5.10
   7  -8   0   20.50    5.60
   7   8   0   27.90    6.20
   7  -8   0   23.10    5.60
   8   8   0   38.80    5.20
  -8   8   0   37.20    6.20
   8  -8   0   33.00    6.60
   8   8   0   29.70    4.60
   8  -8   0   35.80    6.70
  -8  -8   0   32.30    6.40
  -8  -8   0   33.80    6.10
   8  -8   0   30.60    6.60
  -8  -8   0   31.00    6.50
   8  -8   0   38.30    7.70
   8   8   0   22.50    5.80
   8  -8   0   31.60    6.30
  -8  -8   0   33.30    6.60
   8   8   0   28.70    4.80
   9  -8   0   -0.30    3.40
  -9   8   0   -1.20    2.70
  -9  -8   0   -4.00    2.30
   9  -8   0   -1.00    3.00
   9   8   0    0.50    2.10
  -9  -8   0   -0.70    2.80
  -9  -8   0    1.50    2.70
   9  -8   0   -0.10    3.40
   9   8   0    3.20    2.10
   9  -8   0   -0.10    2.30
   9   8   0   -0.20    2.30
   9   8   0   -1.70    2.40
   0  -9   0    2.00    1.60
   0   9   0    4.70    1.60
   0  -9   0    2.50    1.60
   0  -9   0    3.90    1.90
   0   9   0    3.70    1.80
   0  -9   0    5.20    1.90
   0   9   0    2.20    1.70
   1  -9   0   35.50    3.60
  -1  -9   0   24.60    3.50
  -1   9   0   27.10    3.40
   1  -9   0   33.40    3.60
   1   9   0   27.60    3.20
  -1  -9   0   31.00    4.40
   1  -9   0   34.60    3.90
  -1   9   0   27.40    3.10
  -1  -9   0   21.80    3.50
  -1  -9   0   29.20    4.70
   1   9   0   33.30    4.90
   1  -9   0   34.00    4.00
   1  -9   0   23.50    2.90
   2  -9   0  105.29    6.20
   2  -9   0  105.59    6.70
  -2  -9   0  115.89    8.30
   2   9   0  109.79    8.40
   2   9   0  111.69    6.90
  -2  -9   0  109.39    7.30
   2  -9   0   90.39    6.40
  -2  -9   0  107.39    6.90
  -2  -9   0  111.89    7.40
   2   9   0  100.29    6.10
   2  -9   0   97.19    6.70
  -2   9   0  100.89    5.60
  -2  -9   0  100.99    6.30
  -3   9   0   15.30    2.90
  -3   9   0   16.40    3.40
   3  -9   0   13.40    3.30
  -3  -9   0   13.70    4.00
   3   9   0   18.90    3.90
   3  -9   0   21.70    4.20
   3  -9   0   16.10    3.70
  -3  -9   0   17.50    4.00
  -3  -9   0   11.20    2.90
  -3  -9   0   17.80    3.60
   3   9   0   13.80    3.30
   3  -9   0   15.10    3.20
   3   9   0   17.60    4.40
  -3  -9   0   14.50    3.10
  -4  -9   0    1.60    2.20
   4   9   0   -0.80    1.90
  -4   9   0    1.80    1.90
   4  -9   0   -1.20    1.40
   4  -9   0   -0.50    2.00
  -4  -9   0   -0.50    1.40
  -4   9   0   -0.80    1.70
   4  -9   0   -1.20    1.70
  -4  -9   0   -0.20    1.90
  -4  -9   0    1.20    2.40
   4  -9   0    3.10    2.90
   4   9   0   -2.70    1.30
   4   9   0    0.60    1.90
   5   9   0   -0.10    2.60
  -5  -9   0    0.40    2.50
  -5  -9   0    2.10    1.40
   5  -9   0   -3.00    1.90
  -5  -9   0    2.50    2.30
   5  -9   0    1.40    2.30
  -5  -9   0    0.60    2.60
  -5  -9   0    0.10    2.30
   5  -9   0    2.10    2.00
  -5   9   0    1.60    1.80
   5  -9   0   -1.60    1.70
   5   9   0    6.80    2.80
   5   9   0   -0.40    1.80
   6  -9   0    2.60    2.60
  -6  -9   0    4.30    2.70
   6   9   0    7.00    1.70
   6  -9   0    4.80    2.60
  -6  -9   0    3.60    1.60
   6   9   0    6.90    4.60
   6  -9   0    5.60    2.80
   6   9   0    6.50    3.20
  -6  -9   0    9.80    4.60
   6   9   0    4.20    2.90
  -6  -9   0    7.80    3.50
  -6   9   0    9.80    2.80
   6  -9   0    6.20    3.20
  -6  -9   0    7.70    3.50
   6   9   0    1.60    1.30
   6  -9   0    4.90    2.90
   7  -9   0   -3.80    1.90
   7   9   0    2.30    1.80
   7  -9   0   -2.50    3.30
  -7  -9   0   -4.10    1.80
   7   9   0   -3.20    2.40
   7   9   0   -0.80    2.70
   7  -9   0   -2.10    2.40
  -7  -9   0   -0.70    2.40
   7  -9   0    3.50    3.10
   7  -9   0    3.90    3.00
  -7  -9   0    4.60    3.10
  -7   9   0    4.50    2.70
   7   9   0   -2.20    2.00
  -7  -9   0   14.50    7.40
   8  -9   0    3.20    4.20
  -8  -9   0    1.70    2.80
   8   9   0    5.00    3.20
   8   9   0    0.90    2.00
   8  -9   0    2.20    3.60
   8   9   0   -0.50    2.10
  -8  -9   0    6.20    4.10
   8   9   0    2.00    1.80
   8  -9   0   -4.40    2.60
   8  -9   0    4.60    3.80
   9   9   0   89.79    7.30
   9  -9   0   87.59   10.50
  -9  -9   0   82.59    9.20
   9  -9   0   96.59   10.70
   9   9   0   85.69    7.00
  -9  -9   0  101.59    9.80
   9   9   0   90.89   10.30
  -9  -9   0   93.59   13.30
  -9   9   0  101.29    9.50
   0 -10   0   48.40    4.20
   0 -10   0   53.79    4.90
   0 -10   0   50.39    4.80
   0  10   0   44.70    4.20
   0  10   0   53.19    3.90
   0 -10   0   46.50    4.70
   1 -10   0    7.10    2.20
  -1 -10   0    4.80    2.30
   1  10   0    3.70    1.70
  -1  10   0    6.00    1.70
   1  10   0    1.20    1.60
  -1 -10   0    1.80    1.80
   1 -10   0    7.00    2.20
   1 -10   0    6.10    1.80
   1 -10   0    6.10    1.80
   1 -10   0    8.50    2.60
   1 -10   0    4.70    1.90
  -1 -10   0    1.10    1.80
  -1 -10   0    4.20    2.30
  -1  10   0    6.70    2.20
   2  10   0   20.30    4.40
   2 -10   0   22.30    4.00
  -2  10   0   24.20    3.80
  -2 -10   0   26.50    5.10
  -2 -10   0   21.60    4.20
  -2  10   0   23.90    3.30
   2 -10   0   16.70    3.70
  -2 -10   0   17.30    3.20
   2 -10   0   20.80    3.60
  -2 -10   0   18.40    3.60
   2 -10   0   25.60    3.60
  -2 -10   0   19.40    5.10
   2  10   0   21.10    3.40
  -3 -10   0   25.00    4.30
   3 -10   0   13.70    3.60
   3  10   0   23.50    3.90
  -3 -10   0   12.50    3.10
   3  10   0   12.10    3.20
   3  10   0   12.00    3.90
  -3 -10   0   22.10    3.90
   3 -10   0   14.20    3.50
   3 -10   0   18.10    4.00
   3 -10   0   18.50    3.40
  -3 -10   0   21.80    4.90
  -4 -10   0  187.58   11.30
   4 -10   0  197.48   11.10
   4 -10   0  209.58   10.20
  -4 -10   0  206.68   13.10
  -4  10   0  200.68    9.60
   4  10   0  186.88   10.70
   4 -10   0  201.28   10.80
   4  10   0  183.18   12.70
  -4 -10   0  192.18   10.90
   4 -10   0  216.28   11.80
  -4 -10   0  190.28   10.10
  -4 -10   0  184.08    9.20
   5  10   0   15.10    4.00
   5 -10   0   13.50    3.90
   5 -10   0   18.10    4.00
   5 -10   0   10.20    4.00
  -5 -10   0   14.80    3.00
  -5 -10   0   16.60    4.90
   5  10   0   12.00    3.70
  -5  10   0   14.20    3.40
   5  10   0   11.60    4.00
  -5 -10   0   11.20    3.40
  -5 -10   0   12.00    4.30
   5 -10   0   15.10    3.90
  -5 -10   0   19.60    4.50
   6  10   0   36.40    6.90
  -6 -10   0   45.30    7.20
   6 -10   0   39.60    7.20
   6 -10   0   32.60    5.90
  -6 -10   0   49.40    9.00
   6  10   0   34.10    7.30
  -6 -10   0   36.80    6.00
  -6  10   0   35.50    5.40
  -6 -10   0   46.10    6.80
   6 -10   0   49.50    7.50
   6 -10   0   43.30    6.60
  -7 -10   0   -1.00    2.20
   7  10   0   -1.30    2.40
  -7 -10   0    2.20    3.20
   7 -10   0   -1.60    3.40
   7 -10   0    2.00    2.30
  -7 -10   0   -6.00    2.40
   7 -10   0   -1.30    2.20
  -7 -10   0   -2.80    2.30
   7 -10   0    4.30    3.90
   7 -10   0   -1.30    2.70
  -8 -10   0    5.70    3.40
   8  10   0    6.00    1.80
   8 -10   0    7.50    4.40
  -8 -10   0    5.90    4.10
  -8 -10   0   13.00    4.30
   8  10   0   11.50    4.50
   8  10   0    1.70    1.60
   8 -10   0    5.10    3.70
   8 -10   0    4.30    4.00
   0 -11   0    1.00    1.80
   0 -11   0   -0.40    1.80
   0  11   0    2.60    1.50
   0 -11   0    0.00    1.80
   0 -11   0    0.70    1.50
   1 -11   0    4.70    2.30
   1 -11   0    8.80    2.30
   1 -11   0    6.80    2.60
   1  11   0    5.80    2.10
   1  11   0    4.80    2.40
  -1 -11   0    9.40    3.20
   1 -11   0    5.90    1.90
  -1 -11   0    9.30    2.50
  -1 -11   0    8.30    2.70
  -1 -11   0    3.60    2.50
  -1 -11   0    7.30    2.40
  -1  11   0    7.30    1.90
  -2 -11   0   19.80    4.30
   2 -11   0   13.60    3.10
   2  11   0   13.90    4.00
   2 -11   0   15.60    3.40
   2  11   0   14.50    3.00
  -2 -11   0   16.90    4.10
  -2 -11   0   14.50    3.80
   2 -11   0   18.00    3.30
  -2  11   0   17.20    2.70
   2  11   0   18.80    3.50
  -2  11   0   13.10    3.20
  -2 -11   0   15.80    3.30
  -3  11   0   -1.30    1.50
  -3 -11   0   -1.30    1.50
   3 -11   0   -1.70    1.90
   3 -11   0    1.00    1.60
  -3 -11   0   -2.80    1.80
  -3  11   0   -0.70    1.60
   3  11   0    1.50    2.00
  -3 -11   0   -0.90    1.50
   3  11   0    3.70    2.50
  -3 -11   0   -1.90    1.80
  -3 -11   0   -1.70    1.60
   3 -11   0    1.50    1.90
  -4 -11   0    8.70    2.90
   4 -11   0    4.50    2.60
   4 -11   0    7.30    2.80
   4  11   0   10.90    4.00
   4  11   0    5.60    2.80
   4  11   0   10.80    2.90
  -4 -11   0    4.20    3.30
  -4  11   0    8.40    2.60
  -4  11   0    9.20    2.80
  -4 -11   0   13.00    3.30
   4 -11   0    3.60    2.20
   4 -11   0   11.20    3.60
  -4 -11   0    7.80    3.20
   5  11   0    6.60    3.00
   5 -11   0    7.40    3.50
   5 -11   0    3.90    3.30
   5 -11   0    4.70    2.50
   5  11   0    3.40    3.60
  -5 -11   0    2.60    1.90
  -5  11   0    7.30    2.70
   5 -11   0    2.80    2.80
  -5 -11   0    5.50    2.80
  -5 -11   0    2.50    3.20
  -5 -11   0    7.60    3.70
  -5 -11   0    9.40    3.70
  -6 -11   0    8.20    2.20
  -6 -11   0    7.60    4.10
  -6  11   0    6.70    2.70
   6 -11   0   14.90    4.60
   6 -11   0    7.10    3.70
   6 -11   0    6.00    4.10
   6 -11   0   10.70    4.40
   6 -11   0    2.60    3.90
  -6 -11   0    6.90    3.90
  -6 -11   0    4.90    3.00
   6  11   0   13.10    4.00
  -6 -11   0    5.30    3.80
  -7  11   0   -5.30    2.70
   7 -11   0    4.20    3.20
  -7 -11   0    2.50    2.50
  -7 -11   0   10.50    4.30
  -7 -11   0    6.90    3.40
   7 -11   0   -7.30    4.00
  -7 -11   0   -2.20    2.70
   7 -11   0    3.80    4.10
   7 -11   0    1.00    2.90
   7 -11   0    7.60    3.80
   0 -12   0   -1.50    1.60
   0 -12   0   -1.40    1.60
   0 -12   0   -0.40    2.10
   0 -12   0    0.50    1.60
   1 -12   0   78.09    5.50
   1 -12   0   73.69    6.70
  -1  12   0   68.29    5.30
  -1 -12   0   75.89    5.50
  -1 -12   0   68.39    7.30
  -1 -12   0   63.59    6.40
   1  12   0   71.79    4.90
  -1 -12   0   96.19    7.30
   1 -12   0   73.89    5.90
  -1 -12   0   80.69    6.40
   2 -12   0   -0.90    1.60
  -2 -12   0    1.50    2.30
   2 -12   0   -3.40    2.10
  -2 -12   0   -1.10    1.70
   2 -12   0   -0.40    1.60
  -2 -12   0    0.60    2.30
   2 -12   0    1.00    1.40
   2  12   0    4.40    2.30
  -2 -12   0    0.00    1.80
   2 -12   0    3.30    1.60
   2  12   0   -2.60    1.70
  -2  12   0   -1.10    1.40
  -2 -12   0   -0.50    1.70
  -3 -12   0    6.30    3.00
  -3  12   0    1.50    1.80
   3 -12   0    7.30    3.10
   3 -12   0    1.20    2.20
  -3 -12   0    0.90    2.40
   3 -12   0    1.50    1.80
   3  12   0    0.10    2.20
  -3 -12   0    2.90    2.10
   3  12   0   -0.30    2.10
  -3 -12   0    5.70    2.70
   3 -12   0    0.90    1.90
   3  12   0    2.00    1.70
  -3 -12   0    2.40    2.20
  -4 -12   0    4.50    2.60
  -4  12   0   -0.90    2.10
   4  12   0    5.10    3.60
   4 -12   0   -2.60    2.50
  -4 -12   0    3.60    2.30
  -4 -12   0    2.00    2.30
   4 -12   0    6.30    3.10
  -4 -12   0    4.60    2.30
   4 -12   0   11.20    3.50
   4 -12   0    2.30    2.30
  -4 -12   0    1.50    3.20
   5 -12   0   -3.00    3.50
  -5  12   0   -2.30    2.10
  -5 -12   0    0.70    2.60
   5 -12   0    1.50    2.20
  -5 -12   0    2.50    2.60
   5 -12   0    2.50    3.10
   5 -12   0    2.10    2.30
   5  12   0    2.10    2.20
   5  12   0    3.40    3.20
  -5 -12   0   -0.50    3.00
   5 -12   0    1.40    2.90
  -5 -12   0    2.30    2.00
   0 -13   0   -2.60    1.50
   0 -13   0   -4.20    2.20
   0 -13   0    3.50    1.80
  -1 -13   0   -0.50    2.30
   1  13   0    2.60    1.50
   1 -13   0    1.40    1.80
  -1 -13   0    0.10    2.10
  -1 -13   0   -2.00    1.70
  -1 -13   0    2.60    1.80
  -1 -13   0    1.40    3.20
   1 -13   0   -2.50    2.30
   2 -13   0   11.40    2.80
   2 -13   0   11.20    2.70
  -2 -13   0   11.70    2.90
  -2 -13   0    6.80    2.80
  -2  13   0   11.00    2.00
  -2  13   0    5.70    1.70
  -2 -13   0    6.10    3.20
   2 -13   0    8.50    3.10
  -2 -13   0    4.50    3.20
  -2 -13   0   13.80    4.00
  -3 -13   0   13.20    3.50
  -3 -13   0   18.00    5.00
  -3 -13   0   16.70    3.80
   3 -13   0   20.60    4.60
   3 -13   0   14.60    3.20
   3 -13   0   21.70    3.90
  -3 -13   0   15.40    4.30
   3 -13   0   16.00    3.70
  -3 -13   0   13.70    3.70
   3  13   0   16.10    4.80
   4  13   0   20.50    4.30
  -4 -13   0   16.80    3.90
   4  13   0   19.70    5.30
   4 -13   0   19.10    4.60
  -4 -13   0   13.50    4.50
   4 -13   0   14.50    3.50
   4 -13   0   17.30    4.00
  -4  13   0   16.60    3.10
  -4 -13   0   22.80    6.40
  -4 -13   0   14.40    4.10
  -4 -13   0   14.20    5.40
   4 -13   0   22.40    4.50
  -1   0   1 1252.37   25.40
  -1   0   1 1165.68   25.60
  -1   0  -1 1181.28   25.40
   1   0  -1 1201.48   25.40
   1   0   1 1177.48   25.50
  -1   0  -1 1204.58   25.40
   1   0  -1 1176.98   25.30
   1   0  -1 1239.08   26.00
   1   0   1 1168.28   25.40
  -1   0   1 1194.28   25.40
  -1   0  -1 1174.28   25.90
   1   0   1 1144.29   25.30
   1   0  -1 1191.18   25.50
  -1   0   1 1190.88   25.90
   2   0   1   77.39    4.10
  -2   0   1   86.09    4.20
  -2   0   1   86.89    4.50
  -2   0  -1   78.59    4.20
   2   0  -1   80.49    4.40
  -2   0   1   88.29    4.40
  -2   0  -1   83.79    3.80
   2   0  -1   93.29    4.40
   2   0   1   82.19    3.70
  -2   0   1   93.29    4.80
  -2   0  -1   87.99    5.50
   2   0  -1   85.29    4.20
   2   0   1   77.69    4.10
   2   0   1   81.79    4.30
  -2   0  -1   87.09    4.20
  -3   0  -1    7.30    1.70
   3   0  -1    8.50    1.60
  -3   0  -1    8.30    2.20
  -3   0  -1   11.70    2.30
   3   0  -1   11.40    2.30
   3   0  -1   11.40    2.30
   3   0   1   12.00    2.80
   3   0  -1   14.70    2.80
   3   0   1   12.40    2.00
   3   0  -1    5.40    1.60
  -3   0   1    7.60    1.80
  -3   0   1    6.50    1.50
  -3   0  -1   11.80    2.40
   3   0   1    9.00    1.80
   3   0   1   13.10    3.00
   3   0  -1    8.00    2.00
  -3   0   1   10.20    2.10
  -3   0   1    7.00    1.90
   3   0   1    8.40    1.90
   3   0  -1   10.20    2.10
  -4   0   1   42.20    4.50
   4   0  -1   47.10    5.00
   4   0  -1   44.20    4.60
   4   0   1   44.30    4.70
  -4   0   1   47.20    4.40
  -4   0   1   40.80    4.30
   4   0  -1   42.10    4.50
  -4   0  -1   44.40    4.40
   4   0   1   41.20    4.40
   4   0   1   44.00    4.90
   4   0   1   48.50    4.50
   4   0  -1   39.80    4.30
   4   0  -1   48.00    5.10
   4   0   1   36.50    4.10
  -4   0  -1   50.39    4.60
   4   0   1   39.30    3.60
  -4   0  -1   47.70    4.70
  -4   0  -1   38.30    3.70
   4   0  -1   42.40    3.60
  -5   0  -1  450.55   16.20
   5   0  -1  468.55   17.60
   5   0   1  457.95   16.30
   5   0  -1  481.85   16.50
   5   0   1  459.15   17.50
   5   0  -1  454.65   15.80
   5   0   1  456.95   15.90
  -5   0  -1  442.36   15.50
   5   0   1  443.16   14.30
  -5   0  -1  463.55   15.80
  -5   0   1  442.56   15.60
  -5   0   1  474.55   16.80
   5   0   1  433.46   17.10
   5   0  -1  459.25   14.10
   5   0  -1  463.65   16.60
   5   0   1  441.46   15.80
  -5   0   1  453.45   15.70
   5   0  -1  461.25   15.90
   5   0  -1  457.85   17.40
   5   0   1  459.35   16.80
  -6   0   1  306.77   13.10
   6   0   1  295.67   13.70
   6   0  -1  289.07   12.90
   6   0  -1  302.07   11.40
   6   0   1  287.47   14.20
   6   0  -1  289.57   13.60
   6   0  -1  292.97   13.40
   6   0  -1  306.67   14.70
  -6   0  -1  315.87   16.30
   6   0   1  301.17   14.80
  -6   0  -1  308.67   13.10
   6   0   1  298.87   11.60
   6   0   1  288.67   13.70
   6   0   1  307.27   13.30
  -6   0   1  294.87   12.90
  -6   0   1  319.07   14.20
   6   0   1  290.27   12.80
   6   0  -1  319.17   14.90
   6   0  -1  303.27   13.30
  -6   0  -1  283.27   12.60
   7   0  -1    9.50    3.90
   7   0  -1    7.30    2.50
  -7   0   1    9.60    2.90
   7   0  -1   10.20    2.60
   7   0   1   11.60    3.60
  -7   0  -1   12.50    3.80
   7   0   1    8.40    2.60
   7   0   1    6.10    3.00
   7   0  -1   11.80    3.70
   7   0   1    9.00    3.50
  -7   0  -1   10.40    3.40
  -7   0   1    7.00    3.00
   7   0  -1   11.10    3.70
   7   0  -1    8.50    3.30
  -7   0   1   11.00    3.70
   7   0  -1   15.50    4.70
   7   0   1   11.70    4.90
  -7   0  -1    6.20    3.30
   7   0   1    7.60    3.60
  -8   0  -1   45.60    6.70
  -8   0  -1   57.39    6.50
   8   0  -1   68.79    9.80
   8   0  -1   63.39    8.10
  -8   0   1   53.79    6.50
   8   0   1   59.79    8.10
   8   0   1   62.19    7.10
   8   0   1   56.29    9.10
   8   0  -1   61.59    7.90
  -8   0  -1   57.59    7.90
  -8   0   1   56.69    7.70
   8   0   1   56.89    5.70
   8   0  -1   61.19    7.20
  -8   0   1   59.19    8.30
   8   0   1   43.90    6.30
   8   0  -1   49.00    5.20
   8   0   1   76.59   10.70
   8   0  -1   60.79    7.10
   9   0   1   47.30    8.30
   9   0  -1   39.00    6.60
  -9   0  -1   55.59    8.30
   9   0  -1   37.90    7.10
  -9   0   1   38.60    6.40
  -9   0  -1   41.00    6.10
   9   0   1   52.09    9.80
   9   0  -1   51.09    5.50
   9   0   1   39.40    7.50
   9   0  -1   34.60    6.20
   9   0  -1   37.70    6.80
   9   0   1   41.90    7.10
   9   0  -1   53.89    9.40
   9   0   1   53.89    7.20
   9   0  -1   48.20    7.50
  -9   0   1   56.49    8.20
  -9   0   1   61.79    7.10
  -9   0  -1   36.90    6.30
   9   0   1   49.00    7.80
   9   0   1   43.90    7.30
  10   0   1   34.20    6.80
  10   0   1   34.10    6.80
  10   0  -1   45.40    5.50
  10   0  -1   41.80    7.30
  10   0  -1   47.90    9.70
 -10   0   1   41.30    7.50
 -10   0  -1   46.30    7.90
  10   0  -1   40.00    6.80
  10   0  -1   39.30    8.40
 -10   0  -1   43.40    7.10
 -10   0   1   42.00    7.30
  10   0  -1   47.40    9.10
  10   0  -1   46.20    7.60
 -10   0  -1   45.40    7.30
 -10   0   1   39.80    7.10
  10   0   1   36.40    7.90
  10   0   1   46.20    9.30
  10   0   1   39.60    7.40
  10   0   1   46.90    7.00
 -11   0   1   21.50    8.60
 -11   0  -1    6.60    4.50
  11   0  -1   11.30    3.50
 -11   0   1    8.90    4.10
  11   0   1   15.80    4.30
  11   0  -1    4.50    4.30
 -11   0  -1   14.10    5.20
 -11   0  -1   18.10    5.50
  11   0   1    6.20    4.10
  11   0   1   10.90    3.40
  11   0   1    5.40    4.00
  11   0  -1    7.50    5.30
  11   0  -1   15.60    5.30
   0  -1  -1  236.38    6.00
   0   1   1  214.78    5.80
   0  -1  -1  200.18    5.60
   0   1   1  215.88    5.60
   0  -1  -1  225.68    5.00
   0   1   1  205.98    6.40
   0  -1  -1  217.48    5.90
  -1  -1  -1  712.13   15.40
  -1   1   1  711.83   14.80
  -1  -1  -1  680.43   15.80
  -1   1   1  652.83   16.10
   1   1  -1  693.13   16.00
   1  -1   1  663.13   16.00
   1  -1   1  692.13   15.60
  -1   1   1  730.13   16.00
   1  -1   1  686.93   15.90
   1   1  -1  706.63   15.60
  -1  -1  -1  674.73   16.30
   1   1  -1  687.03   15.30
   1   1  -1  705.83   15.40
  -1   1   1  685.73   16.50
  -1  -1  -1  714.73   16.50
   1  -1   1  716.53   15.00
  -1   1   1  731.53   16.00
  -1  -1   1  701.53   16.00
  -1  -1   1  689.83   15.60
   1  -1  -1  710.23   16.00
   1  -1  -1  685.93   15.70
   1  -1  -1  727.53   16.30
  -1  -1   1  716.83   15.50
   1   1   1  681.23   15.30
  -1  -1   1  673.83   16.40
   1   1   1  684.23   16.40
   1  -1  -1  723.43   16.60
   1   1   1  700.33   16.00
   1   1   1  708.03   15.80
  -1  -1   1  698.43   15.60
  -1  -1   1  658.93   15.70
   2  -1   1  328.17    9.60
   2   1  -1  330.77    7.80
  -2  -1  -1  324.97   10.40
   2   1  -1  368.86   13.30
  -2   1   1  326.37   10.40
  -2   1   1  317.67    9.70
   2   1  -1  334.07   10.20
  -2  -1  -1  313.87    8.70
   2  -1   1  319.77   10.10
  -2   1   1  330.07    8.80
   2   1  -1  331.07    9.60
  -2   1   1  331.17   10.20
  -2  -1  -1  344.27    9.80
   2   1  -1  330.97    9.40
  -2  -1  -1  308.77    9.90
  -2  -1  -1  337.77    9.90
   2   1  -1  323.77   10.20
   2   1  -1  332.87   10.30
   2  -1  -1  352.96   10.00
  -2   1  -1  347.57    9.50
  -2  -1   1  315.17   10.10
   2   1   1  300.57   12.90
  -2   1  -1  332.97    9.70
   2   1   1  331.07   10.20
  -2  -1   1  324.57   10.20
  -2  -1   1  335.37    9.50
  -2  -1   1  307.67    7.80
   2   1   1  321.57    9.60
   2  -1  -1  318.07    8.70
   2  -1  -1  335.87   10.50
   2  -1  -1  338.17    9.70
  -2  -1   1  295.37    9.40
   2   1   1  324.87    8.60
  -2  -1   1  304.97    9.60
  -2  -1   1  299.57    9.40
  -2   1  -1  332.07    8.80
   3  -1   1  516.05   14.00
  -3  -1  -1  500.35   13.30
   3  -1   1  494.95   15.50
   3   1  -1  519.15   14.80
   3   1  -1  491.15   12.50
   3   1  -1  521.45   15.40
   3  -1   1  512.95   14.60
  -3  -1  -1  506.25   15.00
  -3  -1  -1  514.25   15.80
  -3  -1  -1  533.55   14.80
   3   1  -1  516.95   14.90
  -3  -1  -1  487.15   14.90
   3  -1   1  525.45   14.40
   3  -1   1  473.15   15.30
   3   1  -1  506.45   15.70
   3   1  -1  514.15   15.70
  -3   1   1  498.55   13.70
   3   1  -1  519.75   14.50
  -3   1   1  493.85   15.70
  -3   1   1  566.54   14.90
  -3  -1   1  495.65   14.60
  -3  -1   1  497.45   14.50
   3  -1  -1  531.45   14.00
   3   1   1  523.65   14.90
   3   1   1  519.45   15.90
  -3  -1   1  528.65   15.20
  -3   1  -1  515.75   13.90
  -3  -1   1  518.35   15.00
   3   1   1  504.95   15.20
   3  -1  -1  511.65   15.90
   3  -1  -1  507.45   15.40
  -3   1  -1  514.15   15.00
   3   1   1  494.85   14.60
   3  -1  -1  513.95   14.70
  -3  -1   1  478.75   14.90
  -3   1  -1  531.15   14.60
   3   1   1  526.05   15.20
   3  -1  -1  515.55   15.00
   3   1   1  498.95   13.20
   4  -1   1  494.85   17.00
   4  -1   1  489.95   15.80
  -4   1   1  492.95   14.90
   4   1  -1  523.75   15.90
   4   1  -1  509.35   13.60
  -4   1   1  516.95   16.70
   4   1  -1  510.95   17.20
   4  -1   1  494.15   15.20
   4  -1   1  506.55   16.80
  -4  -1  -1  517.55   16.40
  -4  -1  -1  493.05   16.20
   4   1  -1  519.25   16.30
   4   1  -1  487.35   17.00
   4  -1   1  490.15   17.40
   4   1  -1  511.45   16.20
   4   1  -1  525.55   16.70
  -4  -1  -1  513.65   16.00
   4  -1   1  517.25   16.30
  -4  -1  -1  516.25   14.30
  -4   1   1  531.35   16.00
   4  -1   1  508.35   15.20
  -4   1  -1  493.95   16.20
   4  -1  -1  459.55   17.30
   4  -1  -1  493.65   15.10
  -4   1  -1  537.35   16.00
   4  -1  -1  517.85   17.40
  -4   1  -1  513.45   15.20
   4  -1  -1  514.25   16.90
  -4  -1   1  511.65   16.50
   4  -1  -1  542.65   16.60
  -4  -1   1  510.05   15.80
   4   1   1  491.95   17.30
   4   1   1  519.45   16.40
   4   1   1  531.85   16.80
   4   1   1  571.54   17.10
   4   1   1  486.15   14.00
   4   1   1  494.75   16.00
   4  -1  -1  490.45   15.80
   4  -1  -1  546.65   15.50
  -4  -1   1  509.25   16.50
  -4  -1   1  500.55   15.80
   4  -1  -1  524.25   17.50
   5   1  -1  482.25   13.60
   5  -1   1  474.85   15.50
   5  -1   1  476.45   16.60
  -5  -1  -1  456.95   17.40
   5   1  -1  466.05   15.90
  -5  -1  -1  446.66   16.20
   5   1  -1  461.15   17.50
  -5   1   1  468.45   15.80
   5   1  -1  469.75   16.40
   5  -1   1  431.76   14.90
   5   1  -1  473.55   17.50
  -5  -1  -1  463.75   16.00
  -5   1   1  441.06   16.50
   5  -1   1  451.15   17.20
  -5  -1  -1  447.66   14.00
   5  -1   1  463.65   17.50
   5   1  -1  468.35   16.70
   5  -1   1  447.26   15.80
  -5   1   1  441.86   14.90
   5   1  -1  461.25   16.20
  -5  -1  -1  462.95   16.50
   5  -1   1  471.85   17.20
   5  -1  -1  455.65   16.10
   5  -1  -1  472.75   16.50
   5   1   1  455.05   13.90
   5   1   1  456.45   16.70
   5   1   1  452.15   16.00
  -5   1  -1  469.05   16.70
   5  -1  -1  465.25   16.90
   5  -1  -1  431.56   17.20
   5  -1  -1  451.85   17.40
   5   1   1  451.95   17.60
  -5  -1   1  498.35   16.20
   5   1   1  453.85   16.50
  -5  -1   1  430.16   16.00
   5  -1  -1  447.86   15.10
  -5   1  -1  459.75   15.70
  -5   1  -1  435.76   14.90
   5   1   1  458.15   16.40
   5   1   1  468.55   16.40
   6  -1   1  119.29    9.00
   6  -1   1  120.19    8.20
  -6  -1  -1  120.89    8.40
   6   1  -1  112.29    8.60
  -6   1   1  123.99    8.10
   6   1  -1  117.29    8.20
  -6  -1  -1  121.59    8.20
   6  -1   1  116.79    8.90
  -6   1   1  112.49    7.30
   6  -1   1  120.49    9.90
   6   1  -1  120.59    8.10
   6   1  -1  115.99    8.20
   6   1  -1  109.59    6.10
   6  -1   1  115.69    7.20
   6  -1   1  119.39    8.90
   6   1  -1  117.49    9.00
   6  -1   1  111.89    7.40
  -6  -1  -1  108.59    7.60
   6   1  -1  111.49    7.90
  -6   1   1  127.39    8.70
  -6   1  -1  135.79    8.80
  -6  -1   1  128.59    8.70
   6   1   1  119.49    8.10
   6   1   1  120.19    8.30
   6   1   1  114.89    8.40
   6  -1  -1  112.69    7.40
   6   1   1  122.99    9.00
   6   1   1  124.09    8.40
  -6  -1   1  114.09    8.00
   6  -1  -1  110.49    6.80
   6   1   1  110.29    8.80
   6  -1  -1  118.69    9.00
  -6   1  -1  116.49    7.30
  -6  -1   1  113.99    8.00
  -6   1  -1  136.29    8.20
   6  -1  -1  122.39    8.20
   6  -1  -1  109.39    8.50
   6   1   1  121.69    6.60
   6  -1  -1  132.39   13.20
   6  -1  -1  104.89    8.50
   7   1  -1    5.70    2.90
  -7  -1  -1    4.00    2.80
  -7  -1  -1   14.80    4.10
   7  -1   1    4.80    3.10
   7  -1   1    2.40    1.90
  -7   1   1    3.20    2.50
  -7   1   1    2.50    2.80
  -7   1   1    3.20    2.30
   7   1  -1    4.80    2.10
   7   1  -1    4.00    2.60
   7   1  -1    1.80    2.80
   7   1  -1    7.90    3.70
   7  -1   1    4.60    2.80
   7  -1   1    3.80    2.60
   7   1  -1    8.00    3.70
   7   1  -1    2.70    2.40
   7  -1   1    6.20    3.10
   7  -1   1   -0.30    2.20
  -7  -1  -1    2.40    2.50
   7   1   1    1.00    2.30
   7  -1  -1    3.80    2.80
   7  -1  -1   10.30    3.20
   7  -1  -1    0.30    2.10
  -7  -1   1    8.80    3.20
  -7   1  -1    2.30    2.50
   7  -1  -1    5.40    2.80
   7   1   1    5.60    2.40
   7   1   1    3.50    2.40
  -7   1  -1    3.00    2.10
   7   1   1    2.70    1.90
   7  -1  -1    3.20    2.40
   7   1   1    9.30    3.60
   7   1   1    5.10    2.90
  -7  -1   1    6.40    2.90
  -7  -1   1    4.40    2.90
   7  -1  -1    6.70    2.80
   7  -1  -1    5.60    2.80
   7   1   1    5.90    2.70
   8  -1   1   52.79    8.80
   8  -1   1   52.79    6.30
   8  -1   1   55.69    8.40
  -8  -1  -1   42.70    6.70
   8   1  -1   54.69    8.40
   8   1  -1   42.00    7.30
  -8  -1  -1   38.90    6.10
   8   1  -1   45.60    8.10
   8  -1   1   49.80    6.70
   8   1  -1   45.10    6.70
   8   1  -1   50.49    7.40
   8  -1   1   46.00    7.10
  -8   1   1   41.10    6.50
  -8   1   1   41.30    7.10
  -8   1   1   46.70    6.60
   8  -1   1   40.40    6.60
   8   1  -1   43.90    4.80
   8   1  -1   41.20    6.40
   8  -1   1   52.29    9.10
   8  -1  -1   41.90    7.00
   8  -1  -1   49.70    5.50
   8   1   1   44.20    7.70
  -8   1  -1   50.19    7.00
  -8   1  -1   51.79    7.70
   8   1   1   40.20    6.60
   8  -1  -1   40.00    7.20
   8  -1  -1   30.90    5.50
  -8  -1   1   46.90    6.70
  -8  -1   1   32.40    6.40
   8   1   1   39.20    4.80
   8   1   1   53.39    8.00
   8  -1  -1   55.49    8.50
  -8  -1   1   40.60    5.90
   8   1   1   50.39    6.90
   8   1   1   34.00    6.50
  -8   1  -1   41.60    5.80
   8  -1  -1   45.30    6.30
   8  -1  -1   59.69    7.70
   8   1   1   49.70    7.70
  -9  -1  -1   14.00    3.90
   9   1  -1   22.70    5.40
  -9   1   1   14.30    4.50
   9  -1   1   19.30    5.40
   9  -1   1   14.10    5.10
   9   1  -1   24.30    5.60
  -9  -1  -1   18.70    5.30
   9   1  -1   14.80    4.70
   9  -1   1   10.20    4.40
   9  -1   1    8.60    3.00
  -9  -1  -1   14.50    4.80
   9   1  -1   14.00    4.70
   9   1  -1   17.70    4.80
   9   1  -1   21.00    5.90
   9  -1   1   15.30    4.10
   9  -1   1    9.70    4.10
  -9   1   1   21.60    4.90
   9  -1   1   15.20    5.10
   9   1  -1   24.80    4.50
  -9   1   1   26.50    6.10
  -9  -1   1   18.30    5.00
   9  -1  -1   19.00    4.90
  -9  -1   1   22.40    5.60
   9   1   1   12.10    4.20
   9  -1  -1   30.40    6.60
   9   1   1   16.00    4.80
   9  -1  -1    8.50    3.20
   9   1   1   17.80    3.90
   9   1   1   11.70    4.60
   9   1   1   17.00    5.10
   9  -1  -1   22.00    6.40
   9  -1  -1    8.30    3.70
  -9  -1   1   31.90    6.30
   9   1   1   20.50    5.70
   9  -1  -1   15.20    3.60
  -9   1  -1   22.60    5.40
  -9   1  -1   21.10    5.00
  -9   1  -1   15.30    4.50
   9   1   1   14.50    4.90
  10  -1   1   18.60    5.20
  10   1  -1   35.90    7.70
 -10  -1  -1   31.60    6.30
 -10   1   1   33.50    5.90
  10  -1   1   31.20    6.50
 -10  -1  -1   30.40    6.50
  10   1  -1   33.50    5.00
  10   1  -1   32.70    7.00
  10  -1   1   32.80    6.70
  10   1  -1   31.80    6.70
 -10   1   1   31.20    6.50
  10  -1   1   36.10    6.00
  10   1  -1   40.00    9.10
  10  -1   1   35.00    6.70
  10  -1   1   25.10    6.00
  10   1  -1   30.30    7.60
 -10   1   1   26.30    6.00
  10   1  -1   34.70    8.20
 -10  -1  -1   29.20    6.10
  10  -1  -1   40.20    7.40
 -10   1  -1   38.00    6.80
  10   1   1   21.70    5.60
 -10   1  -1   33.20    6.50
 -10  -1   1   40.30    7.40
 -10   1  -1   38.50    7.30
 -10  -1   1   26.70    6.20
  10   1   1   25.60    6.00
  10   1   1   37.40    6.90
 -10  -1   1   47.10    7.70
  10   1   1   24.10    6.30
  10  -1  -1   29.50    6.60
  10  -1  -1   45.10    6.70
  10   1   1   39.60    5.90
  10  -1  -1   36.10    8.50
  10  -1  -1   25.40    4.80
  10  -1  -1   31.60    7.70
  10   1   1   22.00    6.50
  11  -1   1    3.40    3.10
 -11  -1  -1   -0.60    3.10
  11  -1   1   -3.20    3.10
 -11  -1  -1    6.60    3.40
  11  -1   1   10.00    3.70
 -11   1   1    3.50    3.00
  11   1  -1    1.30    3.00
  11   1  -1    3.10    2.40
  11  -1   1    5.40    5.60
  11   1  -1   -2.60    3.00
 -11   1   1    3.40    3.50
  11   1  -1    0.20    3.30
 -11   1   1   -1.80    3.40
  11  -1   1    2.00    2.40
 -11  -1  -1   -7.40    4.40
 -11   1  -1    4.00    2.90
  11  -1  -1    5.20    4.20
 -11  -1   1    5.60    3.60
 -11  -1   1    3.80    3.20
 -11   1  -1    4.90    3.50
  11   1   1    3.20    2.30
  11   1   1    8.20    4.20
  11  -1  -1    3.60    3.20
  11   1   1    1.80    3.90
  11  -1  -1    8.00    3.70
 -11   1  -1   -4.20    3.60
 -11  -1   1    0.10    3.30
  11  -1  -1    0.20    2.10
  11   1   1    3.90    3.90
   0  -2   1  518.45   11.00
   0   2  -1  517.75   12.20
   0   2   1  506.85   12.00
   0  -2  -1  515.55   11.20
   0  -2  -1  483.05   11.90
   0  -2   1  498.45   12.20
   0   2  -1  516.25   10.90
   0   2   1  544.55   12.20
   0  -2  -1  513.85   12.70
   0   2   1  530.95   11.90
   0  -2  -1  523.75   12.10
   0  -2  -1  520.65   12.10
   0   2   1  517.65   12.70
   1  -2   1 1617.64   34.20
  -1  -2  -1 1604.24   34.40
  -1   2   1 1572.34   34.20
   1   2  -1 1556.94   34.20
  -1   2   1 1701.63   34.40
   1  -2   1 1600.24   33.60
  -1  -2  -1 1609.84   35.30
  -1  -2  -1 1537.85   35.10
   1   2  -1 1594.84   33.10
  -1  -2  -1 1651.73   34.60
  -1   2   1 1613.54   35.20
   1   2  -1 1565.04   35.60
   1   2  -1 1668.43   33.50
   1   2  -1 1550.74   34.30
   1   2  -1 1638.24   33.00
  -1  -2   1 1473.65   33.60
   1   2   1 1610.74   34.10
  -1  -2   1 1597.24   33.50
  -1   2  -1 1685.73   34.50
  -1  -2   1 1524.95   33.50
  -1  -2   1 1602.04   35.50
   1  -2  -1 1637.94   34.30
   1  -2  -1 1663.83   35.40
   1   2   1 1638.04   34.30
   1   2   1 1700.23   34.70
  -1  -2   1 1449.76   33.70
   1  -2  -1 1614.44   34.50
   1   2   1 1693.13   35.50
   1   2   1 1624.04   35.30
  -1  -2   1 1635.44   34.40
   1  -2  -1 1602.34   35.00
  -2  -2  -1  410.36   11.60
   2  -2   1  417.56   12.10
   2  -2   1  411.46   10.00
   2   2  -1  412.86   11.00
  -2   2   1  402.26    9.60
   2   2  -1  417.36   11.00
   2   2  -1  419.16   11.70
  -2   2   1  406.06   11.60
   2   2  -1  421.56   12.20
   2  -2   1  422.66   11.30
  -2  -2  -1  399.96   11.70
  -2  -2  -1  436.96   12.70
   2   2  -1  410.56   12.70
  -2  -2  -1  404.66   10.40
  -2   2   1  436.66   11.60
  -2  -2  -1  391.36   12.40
   2   2  -1  443.96   12.70
  -2   2   1  420.66   12.60
   2   2  -1  414.16    9.40
  -2  -2   1  416.16   12.70
   2  -2  -1  418.16    9.70
   2  -2  -1  422.26   11.60
  -2  -2   1  390.46   12.10
  -2  -2   1  396.46   11.00
   2  -2  -1  418.46   12.60
   2   2   1  424.96   11.90
   2   2   1  421.76   11.50
  -2  -2   1  420.86    9.40
   2   2   1  410.66   11.80
   2  -2  -1  409.96   11.80
  -2  -2   1  406.66   11.20
   2  -2  -1  429.06   12.50
   2   2   1  413.46   10.50
   2   2   1  403.36   12.50
   2   2   1  390.86   12.30
  -2   2  -1  416.86   11.20
  -2  -2   1  401.46   11.60
  -2   2  -1  412.26    9.90
   3   2  -1  110.89    5.40
   3  -2   1  103.99    6.10
   3   2  -1  111.89    5.70
  -3   2   1  128.79    5.80
   3  -2   1  102.19    5.70
   3  -2   1   99.59    4.50
  -3   2   1  110.49    4.50
   3   2  -1  120.09    6.10
  -3  -2  -1   97.69    4.50
   3   2  -1  130.09    5.80
  -3  -2  -1  107.59    5.80
   3  -2   1   91.89    5.90
   3   2  -1  118.89    6.50
  -3  -2  -1  109.49    5.80
   3   2  -1  112.09    6.50
  -3   2   1  113.99    6.50
   3   2   1   97.99    6.10
   3   2   1  109.59    6.50
  -3   2  -1   98.39    4.40
   3  -2  -1  128.99    6.10
   3  -2  -1  119.19    6.10
   3   2   1  103.89    5.20
  -3  -2   1  111.39    5.90
  -3   2  -1   96.59    5.10
   3  -2  -1  123.79    6.70
   3   2   1  101.39    4.50
  -3   2  -1  112.99    5.90
  -3  -2   1  102.69    6.20
   3  -2  -1  121.99    6.50
  -3  -2   1  120.69    5.90
   3   2   1  111.79    6.00
  -3  -2   1  103.09    5.50
   3  -2  -1  119.39    4.70
  -3  -2   1  115.09    6.40
  -3  -2   1  121.59    4.10
   3   2   1  101.39    5.50
   4   2  -1  219.88    9.40
  -4  -2  -1  217.78    7.80
  -4  -2  -1  228.38   10.80
   4  -2   1  230.68    9.90
  -4  -2  -1  223.38   10.40
  -4   2   1  234.38   10.90
   4  -2   1  213.98   10.30
  -4   2   1  225.38    8.30
  -4  -2  -1  224.38    9.90
   4   2  -1  231.58   10.90
   4   2  -1  217.58    7.10
   4  -2   1  231.38   10.70
  -4   2   1  234.98    9.60
   4   2  -1  229.88    9.40
   4   2  -1  223.28   10.50
   4  -2   1  214.88    8.30
  -4  -2  -1  233.58    9.90
   4   2  -1  232.28    9.80
   4   2  -1  225.78   10.50
  -4  -2   1  225.68   10.50
  -4   2  -1  229.28    8.30
  -4  -2   1  236.88   10.80
  -4   2  -1  218.98    9.20
   4  -2  -1  226.98   10.70
   4  -2  -1  236.58   10.10
   4   2   1  217.28    9.80
   4   2   1  228.68   10.20
   4   2   1  231.68   10.60
   4  -2  -1  235.78   10.70
   4   2   1  240.88   11.10
  -4  -2   1  235.58   10.20
  -4  -2   1  239.58    9.80
   4  -2  -1  218.88    9.50
   4   2   1  225.08    9.40
   4  -2  -1  226.78    8.40
   4   2   1  231.28    7.90
  -4   2  -1  234.98   10.10
   5   2  -1    2.40    2.20
   5   2  -1    0.90    1.70
   5  -2   1    1.30    1.90
  -5  -2  -1    4.20    2.40
   5   2  -1    1.30    1.10
   5   2  -1   -2.00    1.40
  -5  -2  -1   -0.20    1.70
  -5   2   1    1.20    1.90
  -5  -2  -1   -1.50    1.40
   5  -2   1   -1.30    1.60
  -5  -2  -1    0.90    1.30
   5   2  -1   -1.00    1.30
   5  -2   1    0.40    1.80
   5  -2   1   -0.10    1.70
   5   2  -1    0.50    1.80
   5  -2   1   -1.10    1.30
   5  -2   1    0.50    1.60
  -5  -2  -1    0.10    1.90
   5  -2   1    1.00    2.00
  -5   2   1    1.80    2.00
   5   2  -1   -0.30    1.50
  -5   2   1    2.10    1.50
   5  -2  -1    1.90    2.30
  -5   2  -1    3.10    2.20
  -5  -2   1    0.40    1.90
   5  -2  -1    1.10    1.40
  -5  -2   1   -0.80    1.90
   5   2   1    0.90    2.00
   5   2   1    1.20    1.80
  -5   2  -1    0.80    1.30
  -5   2  -1    0.40    2.00
   5   2   1    0.50    1.70
   5   2   1   -0.20    1.70
   5   2   1    1.90    2.30
  -5  -2   1    2.10    2.20
   5  -2  -1    0.70    1.60
   5  -2  -1   -1.30    1.30
   5  -2  -1   -1.30    1.70
   5   2   1    1.20    1.40
   5  -2  -1    1.50    1.90
   5   2   1   -2.00    1.60
  -5  -2   1    0.50    1.90
  -6  -2  -1   18.50    4.50
  -6   2   1   30.30    5.10
   6  -2   1   14.60    3.50
  -6  -2  -1   30.20    3.50
  -6  -2  -1   27.70    4.90
  -6  -2  -1   20.20    4.10
   6   2  -1   19.50    3.90
   6   2  -1   14.80    3.60
   6   2  -1   21.50    3.00
   6  -2   1   16.30    3.00
   6   2  -1   23.40    5.20
   6  -2   1   21.20    4.50
  -6  -2  -1   23.20    4.40
   6   2  -1   13.20    3.20
   6  -2   1   18.30    4.30
  -6   2   1   26.60    4.50
   6  -2   1   23.40    4.50
  -6   2   1   21.70    4.40
   6  -2   1   24.50    4.00
   6   2  -1   16.50    3.70
  -6  -2  -1   18.20    4.00
   6   2  -1   28.50    5.40
   6  -2  -1   25.40    4.00
   6   2   1   18.40    3.90
   6   2   1   30.50    5.20
   6   2   1   14.30    3.50
   6   2   1   23.30    3.20
  -6  -2   1   25.50    4.60
  -6  -2   1   22.40    4.70
  -6   2  -1   25.30    4.00
   6  -2  -1   18.80    4.60
   6   2   1   17.40    4.80
   6  -2  -1   23.30    4.70
   6   2   1   20.20    3.80
  -6   2  -1   21.20    4.00
   6   2   1   26.60    4.50
  -6   2  -1   20.20    4.20
   6  -2  -1   32.60    6.30
  -6  -2   1   20.40    4.20
   6  -2  -1   22.30    3.50
  -6  -2   1   18.50    4.20
   6  -2  -1   24.70    4.40
   6  -2  -1   16.00    3.80
   7   2  -1   33.60    5.70
  -7   2   1   40.70    5.50
   7  -2   1   39.00    5.40
  -7   2   1   34.60    5.70
   7   2  -1   30.60    5.30
   7   2  -1   23.80    5.00
   7  -2   1   26.50    5.20
  -7  -2  -1   38.90    6.20
  -7  -2  -1   28.10    5.20
  -7  -2  -1   32.80    5.50
   7  -2   1   26.20    5.00
  -7  -2  -1   23.20    4.50
   7  -2   1   34.80    5.90
   7   2  -1   27.30    5.60
   7   2  -1   38.90    6.30
   7  -2   1   40.50    5.80
   7  -2   1   23.90    4.70
   7  -2   1   43.80    7.20
   7   2  -1   28.50    5.10
   7  -2  -1   33.60    5.70
   7   2   1   23.00    4.80
   7   2   1   37.80    6.00
   7  -2  -1   28.40    5.20
  -7  -2   1   24.80    4.70
   7  -2  -1   47.90    7.60
   7  -2  -1   40.10    5.30
   7   2   1   28.90    5.70
  -7  -2   1   28.10    5.30
   7  -2  -1   26.80    5.50
   7   2   1   34.40    5.80
   7  -2  -1   32.30    5.30
  -7   2  -1   36.50    6.00
   7   2   1   35.30    6.60
  -7  -2   1   25.60    5.00
  -7   2  -1   33.60    4.90
   7   2   1   32.00    3.80
  -7   2  -1   36.70    5.70
   7   2   1   41.80    6.20
   8   2  -1  143.19   10.50
   8   2  -1  146.99    7.70
   8  -2   1  143.39   10.50
   8   2  -1  135.09   11.30
   8  -2   1  127.29   11.10
   8   2  -1  127.59   10.20
  -8   2   1  158.58   11.40
   8   2  -1  142.29   10.10
   8  -2   1  133.29    9.20
   8  -2   1  134.79   10.30
   8   2  -1  144.59   11.80
  -8  -2  -1  145.69   10.30
  -8   2   1  140.29    9.10
  -8  -2  -1  135.99   10.40
   8  -2   1  144.79   11.70
  -8  -2  -1  149.69   10.70
   8  -2   1  132.69   10.90
   8   2  -1  130.29   10.00
  -8   2   1  154.38   10.60
  -8  -2   1  144.39   10.60
   8   2   1  125.79   11.30
   8   2   1  130.69   10.50
   8  -2  -1  138.49   11.40
  -8  -2   1  154.68   10.70
   8  -2  -1  141.19   10.70
   8  -2  -1  132.79   10.60
   8   2   1  163.18   11.00
  -8   2  -1  150.08   10.80
  -8   2  -1  143.29    9.20
   8   2   1  146.79    8.20
   8   2   1  148.59   10.70
   8   2   1  141.39   11.50
  -8   2  -1  149.19   10.20
   8   2   1  137.39   10.10
   8  -2  -1  146.69   10.50
   8  -2  -1  148.09   11.70
   8  -2  -1  142.59    9.40
  -8  -2   1  136.69   10.40
   9   2  -1  115.39   11.70
   9   2  -1  106.99   10.00
   9  -2   1  116.99   10.10
   9  -2   1  104.99   10.80
  -9  -2  -1  119.89   10.40
  -9  -2  -1  125.79   10.30
   9  -2   1  129.49   11.80
  -9   2   1  141.69   10.50
   9  -2   1  127.69    9.40
   9   2  -1  103.89    9.60
  -9   2   1  115.59    8.80
   9  -2   1  126.49   11.00
  -9   2   1  126.19   11.00
   9  -2   1  138.99   11.20
   9   2  -1  122.79    7.50
   9   2  -1  115.99   10.30
   9  -2   1  133.99    9.60
   9   2  -1  130.69   11.80
   9   2  -1  127.39   11.60
   9   2   1  119.49   11.40
   9   2   1  122.69   10.70
   9   2   1  130.99   10.50
  -9  -2   1   96.19   15.30
   9  -2  -1  123.09   11.40
  -9   2  -1  127.19    9.10
  -9  -2   1  130.99   11.00
  -9   2  -1  130.09   11.00
   9   2   1  109.59    9.70
   9   2   1  113.09   11.30
   9  -2  -1  127.89   10.80
   9  -2  -1  109.39   10.50
   9   2   1  124.29   10.60
   9  -2  -1  125.29    9.20
   9   2   1  119.59    7.80
   9  -2  -1  123.29   10.40
   9  -2  -1  111.79   11.10
  -9  -2   1  124.79   10.20
   9  -2  -1  108.69    8.80
  -9   2  -1  123.69   10.10
  10  -2   1   61.49    7.10
  10   2  -1   55.79    8.50
  10   2  -1   58.09    5.70
  10   2  -1   66.69   10.90
  10  -2   1   43.30    7.40
  10   2  -1   55.39    8.00
  10  -2   1   58.39    8.60
  10   2  -1   65.29    9.90
  10  -2   1   76.09   11.90
 -10   2   1   66.29    7.90
  10   2  -1   81.49    9.70
 -10  -2  -1   56.69    8.90
 -10  -2  -1   71.89    9.50
  10   2  -1   74.99    8.50
  10  -2   1   57.59    8.00
  10  -2   1   44.70    7.60
 -10   2   1   64.59    7.10
 -10  -2  -1   56.99    8.40
 -10   2   1   72.29    8.70
  10   2   1   86.29   12.50
  10  -2  -1   62.39    9.00
  10  -2  -1   58.09    9.20
  10   2   1   64.69    6.00
  10   2   1   47.30    8.60
  10  -2  -1   56.29   10.00
  10   2   1   90.69   12.60
  10   2   1   49.70    7.60
 -10  -2   1   77.89    8.10
  10   2   1   50.49    8.30
 -10   2  -1   66.99    9.40
  10  -2  -1   70.29    9.70
 -10  -2   1   65.99   11.30
  10  -2  -1   77.39   11.80
 -10  -2   1   72.59   10.30
 -10   2  -1   60.49    7.00
  10   2   1   55.79    9.10
  10  -2  -1   54.79    7.50
  10  -2  -1   52.39    9.00
 -11   2   1    8.10    3.80
  11   2  -1   12.40    5.40
  11   2  -1    5.20    3.70
  11  -2   1    2.60    3.80
 -11   2   1    8.40    3.30
 -11  -2  -1    5.00    4.00
  11   2  -1    6.60    2.50
 -11  -2  -1    6.60    4.40
  11  -2   1    7.70    4.20
  11  -2   1    8.80    3.40
 -11   2   1    1.70    3.90
  11  -2   1    4.30    2.50
  11  -2   1    6.90    5.70
 -11   2  -1   24.90    7.90
  11  -2  -1    5.90    3.00
  11  -2  -1    7.10    4.50
  11  -2  -1    4.30    4.00
 -11   2  -1    9.80    3.60
  11   2   1   10.00    4.10
  11   2   1    3.60    2.30
  11  -2  -1    0.60    3.10
 -11  -2   1    6.20    4.10
 -11  -2   1   12.90    5.20
 -11   2  -1    4.30    3.80
  11   2   1    3.60    3.50
 -11  -2   1    6.60    4.10
   0   3   1  924.91   20.60
   0  -3  -1  916.51   20.50
   0   3  -1  882.11   20.80
   0   3   1  961.30   21.50
   0  -3  -1  922.01   21.40
   0  -3   1  902.81   21.00
   0  -3  -1  875.91   20.60
   0  -3   1  896.91   19.90
   0   3  -1  927.71   19.40
   0  -3   1  931.21   19.50
   0  -3  -1  886.01   20.50
   0   3   1  913.21   19.90
   1   3  -1  184.88    5.00
   1   3  -1  166.68    5.40
  -1  -3  -1  181.58    6.80
   1  -3   1  173.38    5.80
  -1   3   1  184.18    5.90
   1  -3   1  170.58    5.10
  -1  -3  -1  178.38    6.80
   1  -3   1  172.48    5.20
  -1  -3  -1  159.88    6.60
  -1   3   1  175.58    5.60
  -1  -3  -1  178.38    6.10
  -1   3   1  175.18    6.60
   1   3  -1  176.98    6.90
   1  -3   1  167.58    4.90
  -1  -3   1  177.98    5.50
   1  -3  -1  180.78    5.90
   1   3   1  168.68    6.50
   1  -3  -1  176.58    6.20
  -1  -3   1  177.28    6.90
  -1  -3   1  174.98    5.20
   1  -3  -1  180.38    6.70
  -1  -3   1  166.98    4.90
   1   3   1  173.88    6.80
   1  -3  -1  186.58    6.10
  -1  -3   1  165.98    5.80
   1   3   1  163.78    5.90
   1   3   1  168.08    5.50
  -1   3  -1  178.28    5.20
  -2   3   1 2105.29   44.20
   2   3  -1 2021.60   45.00
   2   3  -1 2029.40   43.00
   2  -3   1 2074.49   44.10
   2   3  -1 2027.30   46.30
   2   3  -1 2064.09   43.00
  -2  -3  -1 2066.89   45.90
   2  -3   1 2016.90   43.60
   2  -3   1 2103.49   45.00
  -2  -3  -1 2013.20   44.60
  -2   3   1 2080.79   44.20
  -2  -3  -1 2003.20   46.00
  -2   3   1 2012.40   45.60
   2   3  -1 1890.81   44.10
  -2  -3  -1 2052.19   44.50
   2   3  -1 2028.70   43.20
   2   3   1 2102.19   43.60
  -2  -3   1 2051.39   42.10
  -2   3  -1 2086.89   43.60
   2   3   1 1997.40   43.80
  -2  -3   1 1930.41   43.00
  -2  -3   1 2020.40   43.80
  -2   3  -1 1978.40   44.60
  -2  -3   1 1965.80   46.10
   2   3   1 2077.99   46.30
   2   3   1 1935.71   44.60
   2  -3  -1 2068.39   45.60
   2  -3  -1 1962.40   44.10
   2  -3  -1 2070.99   46.20
   2  -3  -1 2161.08   44.80
  -2  -3   1 1938.81   44.90
   2   3   1 2069.29   45.80
   2   3   1 2041.10   42.40
  -2  -3   1 1930.91   44.00
   3   3  -1  175.88    7.90
  -3   3   1  199.78    7.80
  -3  -3  -1  193.78    6.60
   3   3  -1  207.58    7.90
  -3   3   1  190.78    8.90
   3   3  -1  191.28    7.40
   3   3  -1  197.88    8.80
   3   3  -1  197.88    7.30
  -3  -3  -1  182.98    8.10
  -3  -3  -1  201.98    8.20
  -3  -3  -1  201.18    9.30
   3  -3   1  194.38    7.80
   3  -3   1  197.38    8.60
   3  -3   1  211.88    8.30
  -3  -3  -1  200.58    9.10
   3   3  -1  186.18    5.70
   3  -3   1  175.38    6.70
  -3   3   1  190.18    5.60
  -3  -3   1  180.48    9.00
  -3  -3   1  180.18    7.30
   3   3   1  196.28    8.40
   3   3   1  197.98    7.20
  -3   3  -1  174.18    8.10
  -3   3  -1  195.98    7.60
   3  -3  -1  191.58    5.70
   3   3   1  192.78    9.00
   3  -3  -1  186.78    8.90
  -3  -3   1  192.48    8.10
   3   3   1  192.98    6.70
  -3  -3   1  175.98    5.60
  -3  -3   1  187.58    8.80
   3  -3  -1  188.08    8.30
   3   3   1  195.28    7.80
   3   3   1  193.68    9.20
  -3  -3   1  197.78    8.00
   3  -3  -1  201.28    9.10
  -4  -3  -1   94.39    4.70
   4  -3   1   92.49    4.80
   4   3  -1   99.99    6.10
   4   3  -1   88.39    6.20
   4  -3   1   97.79    6.70
   4  -3   1  107.39    6.70
   4   3  -1  106.39    6.10
   4  -3   1  101.39    7.10
  -4  -3  -1   92.99    7.00
  -4  -3  -1  101.89    6.60
   4   3  -1   93.19    6.10
   4   3  -1   99.39    4.10
  -4   3   1   94.39    4.50
   4   3  -1   94.49    7.10
  -4   3   1  102.19    7.20
   4  -3   1  104.39    7.10
   4   3  -1   96.59    7.00
  -4  -3  -1  104.09    7.30
  -4  -3  -1   99.99    6.40
  -4   3   1  105.89    6.20
   4  -3  -1  104.09    7.30
  -4  -3   1  103.29    6.40
  -4  -3   1  102.09    6.10
   4   3   1  107.29    7.10
   4   3   1   96.69    4.80
  -4   3  -1  107.69    6.70
   4  -3  -1  114.39    7.00
   4   3   1   84.19    6.80
   4  -3  -1  102.79    6.50
  -4  -3   1  111.89    6.80
   4   3   1   99.49    7.20
   4   3   1   90.89    6.30
  -4   3  -1   99.59    4.70
   4  -3  -1  102.19    7.10
  -4   3  -1   89.59    5.80
   4   3   1  103.89    6.00
  -4  -3   1   95.89    4.20
  -4  -3   1  102.29    7.30
  -4  -3   1   93.09    6.90
   5   3  -1   33.20    5.60
   5   3  -1   26.90    5.00
  -5   3   1   27.40    4.30
   5  -3   1   19.70    3.90
   5  -3   1   15.30    3.20
   5  -3   1   22.50    3.10
   5   3  -1   30.00    4.50
  -5   3   1   21.70    2.90
   5   3  -1   18.10    3.50
   5  -3   1   26.90    4.50
   5   3  -1   22.90    3.90
  -5  -3  -1   23.80    3.80
   5  -3   1   25.20    4.30
  -5  -3  -1   19.80    3.60
   5   3  -1   21.80    4.50
  -5   3   1   19.30    3.80
  -5  -3  -1   22.80    2.80
   5  -3   1   27.80    4.90
  -5  -3  -1   22.20    3.80
   5   3  -1   22.70    2.40
   5   3   1   20.80    2.60
   5  -3  -1   29.10    5.10
  -5  -3   1   20.40    2.30
   5  -3  -1   32.00    5.00
  -5  -3   1   23.70    4.30
  -5   3  -1   23.70    2.90
  -5   3  -1   29.60    4.20
  -5  -3   1   19.10    3.60
   5   3   1   25.20    4.30
   5  -3  -1   24.40    3.00
  -5  -3   1   19.20    3.50
  -5  -3   1   27.40    4.40
  -5  -3   1   20.20    4.00
   5  -3  -1   19.90    4.20
   5   3   1   25.60    4.20
   5   3   1   17.70    3.50
   5  -3  -1   22.90    4.00
  -5   3  -1   23.30    3.90
   5   3   1   17.90    3.80
   5   3   1   18.60    3.50
   6   3  -1  553.74   21.20
   6   3  -1  570.54   21.50
   6  -3   1  561.24   19.80
  -6   3   1  578.44   17.20
   6  -3   1  561.84   17.50
   6  -3   1  603.94   22.00
   6   3  -1  536.25   18.90
   6  -3   1  540.65   21.20
  -6  -3  -1  546.45   16.30
  -6  -3  -1  578.34   20.40
  -6  -3  -1  561.34   21.00
   6  -3   1  569.74   21.50
   6  -3   1  617.94   20.20
   6   3  -1  567.04   21.60
   6   3  -1  540.05   18.90
  -6  -3  -1  595.94   22.10
  -6   3   1  617.64   21.20
   6   3  -1  567.54   19.70
   6   3  -1  565.24   15.50
  -6  -3  -1  577.14   20.00
   6  -3   1  554.34   20.40
   6  -3  -1  582.24   19.80
   6   3   1  563.24   16.40
   6  -3  -1  583.34   21.90
   6  -3  -1  574.14   21.80
  -6  -3   1  580.54   21.20
  -6  -3   1  577.44   20.00
   6  -3  -1  576.14   21.40
   6   3   1  557.34   19.30
   6   3   1  575.04   19.30
  -6   3  -1  603.74   19.50
  -6  -3   1  526.95   19.20
  -6  -3   1  597.04   20.60
  -6   3  -1  555.84   20.20
   6   3   1  575.94   20.70
   6   3   1  548.15   21.00
   6   3   1  579.54   22.00
   6   3   1  572.34   20.70
   6  -3  -1  554.44   17.20
  -6   3  -1  580.44   17.20
   6  -3  -1  591.54   20.50
   7   3  -1  107.99    9.20
   7  -3   1  107.19    9.50
   7  -3   1  113.09    8.80
   7   3  -1  126.89    8.80
   7  -3   1  123.09   10.00
  -7  -3  -1  109.69    6.50
   7   3  -1  103.49    8.00
   7   3  -1  121.99    8.90
  -7  -3  -1  101.89    8.20
   7   3  -1  125.29   10.20
  -7  -3  -1  100.89    9.00
   7  -3   1  100.79    8.50
  -7   3   1  116.69    9.30
  -7   3   1  116.89    7.20
   7   3  -1  100.39    9.00
   7  -3   1  113.59    9.50
  -7   3   1  113.99    8.30
   7  -3   1  105.79    8.20
   7   3  -1  111.59    5.90
  -7  -3  -1  128.79    9.30
  -7  -3  -1  112.89   11.90
  -7  -3  -1  107.89    8.50
   7  -3   1  118.99    7.50
  -7   3  -1  102.69    6.80
   7  -3  -1   97.69    8.40
   7   3   1  122.09   10.20
   7  -3  -1  108.69    8.20
   7  -3  -1  100.69    9.20
   7   3   1  106.89    6.40
  -7  -3   1   97.49    8.90
   7   3   1  111.09    9.20
  -7  -3   1  110.79    8.40
   7  -3  -1  110.39    7.20
   7  -3  -1  116.39   10.00
  -7   3  -1  112.19    8.40
  -7   3  -1  110.69    8.90
   7   3   1  111.59    8.50
   7   3   1  119.49    9.80
   7   3   1  116.49    8.90
   7  -3  -1   95.39    8.30
  -7  -3   1  111.49    8.50
   7  -3  -1  113.39    9.40
  -7  -3   1  127.89    9.50
  -8   3   1   80.09    7.80
   8  -3   1   73.39    7.90
   8   3  -1   75.09    7.70
   8   3  -1   78.99    7.60
   8  -3   1   80.69    8.80
   8   3  -1   82.39    7.90
   8  -3   1   72.49    8.70
   8   3  -1   75.89    8.70
  -8  -3  -1   81.39    8.10
  -8  -3  -1   87.79    8.50
  -8  -3  -1   73.09    8.20
  -8   3   1   75.69    7.90
  -8   3   1   76.79    6.40
   8   3  -1   73.79    9.80
   8  -3   1   80.49    8.70
  -8  -3  -1   67.39    7.50
   8  -3   1   91.49    8.00
   8   3  -1   71.09    5.10
   8  -3   1   73.59    7.80
   8  -3   1   71.69    6.50
   8   3  -1   67.59    8.50
   8   3   1   77.49    8.90
   8  -3  -1   72.99    8.30
  -8   3  -1   70.79    6.20
   8  -3  -1   73.09    8.70
   8   3   1   71.19    8.20
   8  -3  -1   73.09    6.60
   8   3   1   70.39    8.50
  -8  -3   1   85.39    8.00
  -8  -3   1   94.19    8.60
   8   3   1   90.59    8.20
   8  -3  -1   76.59    8.30
   8  -3  -1   84.49    7.60
  -8   3  -1   79.29    8.20
   8  -3  -1   68.89    8.60
   8   3   1   71.89    7.90
   8   3   1   74.99    5.70
   8  -3  -1   81.99    8.20
   8   3   1   79.49    8.00
  -8  -3   1   89.59    8.80
  -8   3  -1   64.29    7.30
   9   3  -1    7.10    3.70
  -9  -3  -1   14.90    5.50
   9  -3   1    2.90    2.60
   9  -3   1   10.90    3.30
   9   3  -1   10.60    3.60
  -9  -3  -1   12.60    4.40
   9  -3   1   10.70    4.30
  -9   3   1   13.80    5.20
  -9   3   1   12.30    3.50
   9  -3   1    8.10    3.10
   9  -3   1    9.70    4.10
   9  -3   1    6.50    3.60
   9   3  -1   11.40    3.10
   9   3  -1   21.50    5.50
  -9   3   1    7.00    3.90
   9   3  -1   20.10    4.90
  -9  -3  -1   10.80    4.60
   9   3   1   14.60    4.60
   9  -3  -1    5.40    2.40
   9  -3  -1   13.50    3.90
  -9  -3   1   10.80    3.80
  -9  -3   1   13.10    4.20
   9   3   1    7.50    3.60
   9  -3  -1    8.30    4.10
   9   3   1    5.20    3.60
  -9   3  -1   11.90    4.20
  -9  -3   1    6.40    3.50
  -9   3  -1   14.80    4.40
   9   3   1   11.10    5.20
   9   3   1   10.20    3.40
  -9   3  -1    9.50    3.30
   9   3   1    9.60    2.90
   9  -3  -1    9.50    3.80
   9  -3  -1   16.60    6.60
   9  -3  -1   13.20    3.70
   9  -3  -1   10.40    4.30
 -10   3   1   14.40    3.40
 -10  -3  -1    9.70    4.20
  10   3  -1    9.50    4.80
  10   3  -1    8.30    4.20
  10  -3   1   11.00    5.10
  10   3  -1    1.80    3.00
 -10  -3  -1   12.50    4.80
  10   3  -1    4.10    3.20
 -10   3   1    6.00    3.90
  10  -3   1    7.20    3.50
 -10  -3  -1    8.80    4.10
 -10   3   1    4.10    3.40
  10  -3   1   12.10    5.60
  10   3  -1   10.00    2.70
  10  -3   1    6.40    3.30
  10  -3   1    7.50    3.40
 -10  -3   1    9.00    4.40
 -10  -3   1   12.50    5.00
  10  -3  -1   17.20    5.10
  10   3   1   11.60    3.10
 -10   3  -1    9.30    3.10
  10   3   1    7.30    4.30
  10  -3  -1    5.30    2.90
 -10   3  -1    9.90    3.90
  10   3   1    7.40    4.10
  10  -3  -1   13.20    4.60
  10   3   1    4.60    3.60
 -10   3  -1    2.60    4.20
 -10  -3   1    4.80    2.90
  10   3   1   10.60    4.30
  10   3   1    9.50    4.50
  10  -3  -1   22.40    6.60
  10   3   1    1.40    4.50
  10  -3  -1   12.00    4.40
  11   3  -1    4.40    3.40
  11  -3   1    2.80    3.60
 -11   3   1    6.00    3.90
 -11  -3  -1    9.80    3.90
 -11  -3  -1    2.40    4.20
  11   3  -1    1.70    1.90
  11  -3   1   -4.10    3.70
  11   3  -1   -3.80    3.00
 -11   3   1   -0.60    2.10
  11  -3   1    3.60    3.20
  11  -3   1    5.70    3.10
  11   3   1   10.60    6.20
 -11   3  -1    4.30    3.90
  11  -3  -1    6.90    3.40
  11  -3  -1    5.40    4.30
 -11  -3   1    9.80    4.40
  11   3   1   -0.50    3.30
  11   3   1    1.90    2.10
  11  -3  -1   10.90    4.30
 -11  -3   1    5.40    4.00
  11  -3  -1   -0.60    2.90
  11   3   1   -1.00    3.10
  11  -3  -1   14.80    5.70
 -11   3  -1    9.80    3.20
 -11  -3   1    3.90    2.90
   0  -4   1   54.99    3.50
   0  -4  -1   57.99    3.40
   0  -4   1   55.59    3.00
   0   4   1   62.39    3.80
   0  -4   1   56.29    2.40
   0   4   1   53.99    2.50
   0   4  -1   56.49    2.60
   0  -4  -1   56.59    3.20
   0  -4   1   54.99    2.70
   0  -4  -1   52.69    3.60
   0   4   1   54.39    3.40
   0   4   1   57.99    3.30
   0   4  -1   50.29    2.90
  -1  -4  -1  763.92   20.20
   1  -4   1  751.52   17.70
   1   4  -1  797.12   20.50
   1  -4   1  740.23   18.60
  -1   4   1  752.72   17.10
  -1   4   1  807.02   17.90
   1  -4   1  766.62   17.90
  -1  -4  -1  804.52   19.00
   1   4  -1  771.92   18.20
  -1  -4  -1  784.72   19.10
  -1  -4  -1  760.12   20.00
  -1   4   1  818.22   20.10
  -1   4   1  832.72   18.90
   1  -4   1  787.92   18.80
  -1  -4   1  772.52   20.50
  -1  -4   1  812.02   18.30
  -1  -4   1  794.62   18.00
   1  -4  -1  822.72   19.10
   1   4   1  798.72   20.40
  -1  -4   1  745.83   17.30
   1  -4  -1  793.42   18.90
  -1   4  -1  791.22   17.80
  -1  -4   1  805.32   19.10
   1  -4  -1  756.62   17.10
   1   4   1  785.02   20.10
   1  -4  -1  701.23   23.20
   1   4   1  798.32   18.00
   1  -4  -1  785.42   20.10
   1   4   1  800.02   19.20
   2   4  -1  326.07   10.70
   2  -4   1  315.87    9.60
  -2   4   1  323.17   10.00
  -2  -4  -1  327.57   11.80
  -2  -4  -1  309.87   11.20
   2  -4   1  320.77    9.80
   2  -4   1  309.17   10.40
   2   4  -1  321.57   11.80
   2   4  -1  302.67    9.90
   2   4  -1  320.07    8.90
  -2   4   1  313.97   11.10
  -2  -4  -1  318.07   10.30
  -2  -4  -1  328.47    9.80
  -2  -4  -1  313.97   10.30
   2   4  -1  323.17    8.40
   2   4   1  331.07   10.60
   2  -4  -1  319.67   10.40
  -2   4  -1  337.47    9.50
   2   4   1  313.37   11.70
  -2  -4   1  294.87    8.70
  -2  -4   1  299.17    9.80
  -2  -4   1  319.17    9.70
  -2  -4   1  302.57   10.60
  -2   4  -1  326.77   10.40
  -2  -4   1  309.37   11.70
   2  -4  -1  319.07   11.10
  -2  -4   1  315.77    9.00
   2   4   1  319.77   11.30
   2  -4  -1  318.07   10.10
   2   4   1  319.37    9.50
  -3  -4  -1   48.20    3.40
   3   4  -1   46.10    4.50
  -3  -4  -1   47.70    4.20
   3   4  -1   47.50    4.30
   3   4  -1   42.90    4.90
  -3  -4  -1   52.89    5.50
   3   4  -1   51.79    3.50
   3  -4   1   42.40    4.10
   3  -4   1   51.69    4.30
  -3  -4  -1   50.39    4.60
  -3   4   1   48.50    4.90
  -3   4   1   51.09    4.10
   3   4  -1   52.49    3.70
  -3  -4  -1   47.10    4.90
   3  -4   1   44.30    4.50
   3   4  -1   46.90    3.80
  -3  -4   1   55.49    3.00
   3  -4  -1   43.60    4.70
  -3  -4   1   48.80    4.30
   3   4   1   52.59    4.10
   3   4   1   45.30    3.50
   3   4   1   48.10    5.10
  -3  -4   1   47.60    5.40
   3  -4  -1   47.00    4.20
   3  -4  -1   48.40    4.90
  -3  -4   1   48.50    5.50
   3   4   1   42.70    4.20
   3   4   1   46.50    4.90
   3  -4  -1   48.00    4.50
  -3   4  -1   47.60    4.60
  -3  -4   1   58.19    4.40
  -3   4  -1   49.50    4.00
   3   4   1   43.40    3.70
  -3  -4   1   47.90    3.70
  -4   4   1    2.30    1.90
   4   4  -1    3.40    2.10
   4   4  -1    3.30    2.20
  -4  -4  -1    0.90    1.90
   4   4  -1    0.50    1.60
   4   4  -1    1.80    1.70
  -4   4   1    3.90    2.40
   4   4  -1    2.40    1.70
   4  -4   1    0.70    1.90
   4  -4   1    4.20    2.10
   4   4  -1    3.20    1.20
   4  -4   1    2.20    1.90
  -4  -4  -1   -0.30    1.40
   4  -4   1    3.40    1.20
  -4  -4  -1    2.80    1.40
   4   4  -1    1.70    1.60
  -4  -4  -1    1.50    1.60
  -4  -4  -1    2.20    2.10
  -4   4  -1    1.60    1.70
  -4  -4   1    1.60    1.90
   4   4   1    0.70    1.30
   4   4   1    1.10    1.70
  -4   4  -1    2.00    1.80
   4  -4  -1    4.50    2.30
   4   4   1    1.90    2.10
  -4  -4   1    4.00    1.80
  -4  -4   1    0.80    1.50
  -4  -4   1    1.90    1.00
   4   4   1    2.70    1.40
   4   4   1    2.10    1.80
  -4  -4   1   -0.30    1.60
  -4  -4   1    2.90    2.00
   4  -4  -1    2.40    2.00
   4  -4  -1    2.40    1.00
   4  -4  -1    3.70    2.20
   4  -4  -1    2.30    1.90
   4   4   1    1.70    2.10
   4   4   1    4.30    2.20
   5   4  -1   19.00    3.80
   5   4  -1   14.80    3.10
  -5   4   1   30.00    5.50
   5   4  -1   18.30    3.50
   5   4  -1   21.50    2.20
   5  -4   1   22.30    2.80
   5  -4   1   19.30    3.70
  -5  -4  -1   28.10    5.60
   5  -4   1   14.40    3.30
  -5  -4  -1   15.80    3.40
  -5   4   1   15.80    3.10
  -5   4   1   19.80    2.20
  -5  -4  -1   15.00    3.60
   5   4  -1   15.90    3.50
   5  -4   1   15.10    3.50
  -5  -4  -1   17.60    3.50
   5   4  -1   22.70    3.50
   5  -4   1   19.20    4.20
   5  -4   1   12.80    3.40
  -5  -4  -1   22.00    2.70
   5  -4  -1   34.30    6.20
  -5   4  -1   20.00    2.30
   5  -4  -1   17.90    4.20
   5   4   1   15.20    3.20
  -5  -4   1   14.30    3.50
  -5  -4   1   18.40    2.30
   5   4   1   21.20    3.90
  -5   4  -1   23.40    4.10
  -5  -4   1   20.50    3.90
  -5  -4   1   15.50    3.60
   5  -4  -1   12.00    3.00
  -5  -4   1   18.50    4.30
   5   4   1   18.60    3.90
   5  -4  -1   20.10    3.90
   5  -4  -1   17.40    2.40
   5   4   1   22.70    2.70
   5   4   1   15.40    4.10
  -5   4  -1   21.50    3.80
   5   4   1   30.30    4.20
  -6  -4  -1   72.59    4.80
  -6   4   1   89.89    6.90
  -6  -4  -1   80.49    6.80
  -6  -4  -1   76.29    7.00
   6  -4   1   78.39    7.60
  -6  -4  -1   67.19    7.30
   6   4  -1   72.29    6.10
   6   4  -1   81.19    6.70
  -6  -4  -1   85.09    7.90
   6  -4   1   86.89    7.40
   6  -4   1   83.19    6.90
   6   4  -1   73.89    4.20
   6   4  -1   84.29    7.90
   6   4  -1   80.29    7.50
   6  -4   1   81.69    7.60
   6  -4   1   69.69    5.00
   6  -4   1   73.59    7.50
   6   4  -1   79.79    7.80
   6   4  -1   70.39    6.20
  -6   4   1   75.59    6.90
  -6   4   1   86.99    5.00
  -6  -4   1   57.29    6.80
   6   4   1   82.09    7.80
  -6  -4   1   90.39    7.30
   6   4   1   78.29    6.20
   6   4   1   80.99    7.90
   6  -4  -1   88.99    7.40
  -6   4  -1   79.99    4.80
   6  -4  -1   74.69    6.90
   6  -4  -1   71.49    4.80
   6   4   1   74.99    7.30
   6  -4  -1   70.99    6.50
  -6  -4   1   93.69    7.20
  -6   4  -1   77.49    6.80
  -6   4  -1   80.39    6.50
  -6  -4   1   75.09    7.50
  -6  -4   1   82.49    7.10
   6  -4  -1   70.69    7.40
  -6  -4   1   79.49    4.40
   6   4   1   74.59    4.80
   6  -4  -1   78.79    7.60
   6   4   1   75.09    6.60
   6  -4  -1   65.59    7.20
   6   4   1   72.59    6.50
   7  -4   1   75.39    8.10
   7   4  -1   60.09    7.30
   7  -4   1   69.39    7.90
   7  -4   1   70.39    5.40
  -7  -4  -1   61.99    7.60
  -7  -4  -1   66.99    6.90
   7  -4   1   57.59    7.50
   7   4  -1   60.49    4.20
  -7   4   1   66.29    5.00
   7   4  -1   77.99    7.10
   7   4  -1   63.39    6.60
   7  -4   1   69.69    7.90
   7   4  -1   49.00    7.20
   7  -4   1   52.29    6.40
   7   4  -1   61.59    7.50
   7  -4   1   75.39    7.40
  -7  -4  -1   59.49    4.80
  -7  -4  -1   80.49   11.90
  -7   4   1   82.69    7.90
   7   4  -1   66.99    7.60
  -7   4   1   61.59    6.20
  -7  -4  -1   62.59    7.00
   7  -4  -1   61.39    9.00
  -7  -4   1   67.09    7.90
  -7   4  -1   65.09    7.00
   7   4   1   52.69    7.20
   7  -4  -1   73.69    7.80
   7   4   1   63.29    7.00
  -7   4  -1   58.19    5.80
   7  -4  -1   65.59    6.90
   7   4   1   72.29    6.90
  -7  -4   1   72.89    7.30
  -7  -4   1   60.39    6.60
  -7  -4   1   59.49    6.40
   7   4   1   58.59    6.10
  -7   4  -1   67.19    6.60
   7  -4  -1   71.29    8.00
   7   4   1   74.29    8.00
   7   4   1   65.19    7.90
   7  -4  -1   50.79    4.80
   7  -4  -1   60.89    7.00
  -8  -4  -1  150.58   14.00
  -8  -4  -1  146.29   10.50
   8  -4   1  152.28   10.90
   8   4  -1  150.88   12.20
   8   4  -1  160.18   12.10
   8   4  -1  146.19   10.20
  -8   4   1  130.89   10.70
   8  -4   1  140.39   10.80
   8  -4   1  142.79    8.40
   8   4  -1  157.88   11.90
   8  -4   1  136.39   11.20
  -8   4   1  158.68    8.40
  -8  -4  -1  157.68   11.30
   8   4  -1  152.08    7.10
   8   4  -1  151.48   10.30
   8  -4   1  146.89   11.80
   8  -4   1  176.28   11.40
   8   4  -1  135.19    9.80
  -8   4   1  144.19   10.20
  -8  -4  -1  146.69   10.80
  -8   4  -1  157.68    8.40
  -8  -4   1  159.28   10.90
   8  -4  -1  135.19   10.50
  -8  -4   1  148.19   10.90
   8   4   1  138.79   11.60
  -8   4  -1  144.09   10.70
  -8  -4   1  145.79   10.50
   8   4   1  138.99   10.40
  -8  -4   1  153.48   13.50
  -8   4  -1  153.88   10.40
   8   4   1  148.69   10.00
   8   4   1  129.79   11.50
   8   4   1  143.79    7.70
   8  -4  -1  146.09   11.50
   8   4   1  156.88   12.10
   8  -4  -1  133.19   10.70
   8  -4  -1  152.08   10.50
   8  -4  -1  144.39    8.30
   8   4   1  139.19   10.20
   8  -4  -1  136.59   11.60
  -9  -4  -1  249.18   15.30
   9   4  -1  201.38   14.40
  -9   4   1  248.78   15.30
   9  -4   1  230.58   15.40
   9  -4   1  236.68   14.00
  -9  -4  -1  243.38   15.60
   9   4  -1  241.48   14.00
   9   4  -1  236.38   16.10
   9  -4   1  220.38   14.00
   9  -4   1  228.38   11.60
  -9  -4  -1  237.98   14.40
   9  -4   1  219.58   15.40
   9   4  -1  238.08   14.10
  -9   4   1  224.28   11.00
   9   4  -1  230.68   15.80
   9   4  -1  217.28   13.30
   9  -4   1  225.78   14.40
   9  -4   1  214.88   15.30
  -9  -4  -1  257.67   15.00
  -9   4   1  235.18   14.00
   9   4  -1  228.28    9.50
   9   4   1  211.68   13.50
  -9   4  -1  274.17   18.50
   9   4   1  218.08   15.40
   9  -4  -1  231.78   11.50
  -9  -4   1  246.78   15.70
   9  -4  -1  252.97   16.60
   9  -4  -1  210.68   14.70
   9  -4  -1  229.68   14.40
  -9   4  -1  227.68   11.10
   9  -4  -1  212.58   13.20
   9   4   1  221.08   13.10
   9   4   1  219.78   10.20
  -9  -4   1  233.88   14.50
  -9  -4   1  248.08   14.50
   9  -4  -1  214.78   14.30
   9  -4  -1  240.48   16.10
   9   4   1  209.28   15.00
   9   4   1  245.28   16.50
   9   4   1  231.08   14.20
  10   4  -1   44.40    7.20
  10  -4   1   34.80    6.90
  10   4  -1   43.50    8.00
 -10  -4  -1   36.50    7.40
  10   4  -1   31.60    6.70
 -10   4   1   24.10    5.70
 -10  -4  -1   36.00    7.30
  10  -4   1   38.70    5.80
  10  -4   1   63.79    9.40
  10   4  -1   38.60    4.10
 -10   4   1   33.90    6.50
  10  -4   1   48.00    9.10
  10  -4   1   43.40    9.00
 -10   4   1   40.90    5.70
 -10  -4  -1   44.60    7.60
  10  -4  -1   45.20    6.30
  10   4   1   42.50    7.50
  10   4   1   45.90    7.60
 -10  -4   1   33.50    7.00
 -10  -4   1   49.20    8.90
 -10  -4   1   39.90    7.50
  10  -4  -1   28.20    6.00
 -10   4  -1   34.90    7.00
  10  -4  -1   38.80    7.50
 -10   4  -1   44.50    7.60
  10   4   1   34.90    4.30
  10  -4  -1   44.70    7.20
  10   4   1   34.60    7.70
  10  -4  -1   48.10    7.90
  10   4   1   45.50    7.40
 -10   4  -1   34.80    5.20
  11   4  -1   -7.40    2.60
  11  -4   1    0.80    3.30
 -11   4   1    0.20    2.10
 -11  -4  -1    0.60    3.20
  11   4  -1   -0.10    1.50
 -11   4   1   -1.90    3.10
 -11  -4  -1   14.40    5.80
  11  -4   1    0.40    2.30
  11  -4   1    6.50    3.20
  11   4  -1   -4.80    2.40
 -11  -4  -1    0.20    3.60
  11  -4   1    4.50    4.90
  11   4  -1    3.10    3.50
  11  -4   1    2.70    4.20
  11  -4  -1   -4.60    3.60
  11  -4  -1   -3.00    2.80
 -11  -4   1    0.30    3.90
  11   4   1    0.80    1.80
  11  -4  -1    1.80    2.70
  11  -4  -1    3.10    3.40
 -11  -4   1   -1.50    3.20
  11   4   1    2.60    3.20
 -11  -4   1   -6.30    2.50
  11   4   1    7.30    4.20
 -11   4  -1    4.50    2.50
 -11   4  -1    0.90    3.10
  11   4   1    3.00    3.60
  11  -4  -1   -2.10    2.10
   0   5  -1    2.30    1.50
   0  -5   1    1.40    1.30
   0   5   1    1.90    1.50
   0  -5   1    0.60    1.20
   0  -5  -1    1.40    1.40
   0  -5  -1    4.30    1.60
   0   5   1    2.90    1.80
   0   5   1    1.30    1.40
   0  -5   1    0.40    1.40
   0   5  -1    1.30    1.20
   0   5  -1    1.40    1.00
   0  -5  -1    1.90    1.60
   0  -5   1    2.20    1.20
   0  -5  -1    2.70    1.50
   1   5  -1   22.90    2.40
  -1  -5  -1   23.80    3.30
   1  -5   1   20.90    2.70
   1  -5   1   24.00    2.50
  -1   5   1   23.30    3.20
  -1   5   1   22.80    2.30
  -1  -5  -1   21.60    3.20
  -1   5   1   26.20    2.80
   1  -5   1   23.90    2.40
  -1  -5  -1   27.40    3.10
  -1  -5  -1   25.60    3.10
   1   5  -1   25.30    3.50
  -1  -5   1   27.20    3.20
   1   5   1   26.50    3.60
   1  -5  -1   23.10    2.10
   1  -5  -1   20.60    2.70
  -1   5  -1   25.10    2.30
   1   5   1   28.40    3.30
  -1  -5   1   21.10    3.30
   1  -5  -1   20.80    2.70
  -1  -5   1   23.30    2.90
   1   5   1   24.00    2.80
   1  -5  -1   23.00    3.40
   1  -5  -1   26.40    3.10
   1   5   1   27.60    2.10
  -2   5   1 1544.25   35.40
   2   5  -1 1612.04   36.50
  -2  -5  -1 1518.45   35.90
  -2  -5  -1 1591.14   38.40
  -2   5   1 1583.64   37.30
   2  -5   1 1618.14   35.30
  -2  -5  -1 1597.74   36.20
   2  -5   1 1544.15   36.30
  -2  -5  -1 1562.24   35.70
   2  -5   1 1619.94   35.10
   2   5  -1 1501.05   38.10
  -2  -5  -1 1432.96   37.10
   2   5  -1 1461.35   35.20
   2   5   1 1544.25   38.20
   2   5   1 1595.94   34.30
   2   5   1 1548.45   36.20
  -2  -5   1 1569.54   34.90
   2  -5  -1 1567.24   35.70
  -2  -5   1 1602.14   35.50
   2   5   1 1527.35   37.30
  -2  -5   1 1510.75   38.80
  -2  -5   1 1595.84   35.20
   2  -5  -1 1549.54   36.10
  -2   5  -1 1581.54   36.10
  -2  -5   1 1459.65   36.30
   2  -5  -1 1590.74   37.10
  -2   5  -1 1564.94   34.50
   3   5  -1  201.98   10.20
   3   5  -1  202.88    6.90
   3   5  -1  201.48    6.90
  -3  -5  -1  209.18    8.90
   3   5  -1  210.38    9.30
  -3   5   1  185.28    9.30
   3  -5   1  200.18    8.10
  -3  -5  -1  191.18   10.00
   3   5  -1  200.28    7.10
  -3  -5  -1  200.28    8.70
   3  -5   1  196.38    8.40
  -3   5   1  206.48    8.30
  -3  -5  -1  184.18    9.40
   3   5  -1  185.38    8.30
  -3  -5  -1  204.08    7.60
   3   5   1  186.58    7.60
   3  -5  -1  209.98   10.00
  -3  -5   1  196.28    9.20
  -3   5  -1  200.78    7.80
  -3  -5   1  201.08    8.50
   3  -5  -1  205.68    8.90
   3   5   1  192.98    9.50
   3   5   1  194.68   10.10
  -3  -5   1  184.08    7.00
  -3   5  -1  199.58    8.90
  -3  -5   1  209.58    6.90
   3  -5  -1  198.28    9.60
   3   5   1  192.18    8.70
   3   5   1  207.18    8.20
   3  -5  -1  205.58    8.50
  -3  -5   1  203.08    8.40
  -3  -5   1  207.98   10.40
   4  -5   1   25.20    3.90
   4  -5   1   26.20    4.40
   4   5  -1   27.90    4.20
   4   5  -1   28.40    2.90
   4   5  -1   29.30    3.70
  -4  -5  -1   30.10    4.50
   4   5  -1   31.90    3.30
  -4  -5  -1   30.00    4.90
   4  -5   1   32.60    3.90
   4   5  -1   22.90    4.10
  -4   5   1   32.70    3.70
   4   5  -1   26.70    4.70
  -4  -5  -1   30.50    2.90
  -4   5   1   26.80    4.20
  -4  -5  -1   17.80    3.40
  -4  -5  -1   35.20    4.60
   4  -5  -1   29.10    4.20
  -4   5  -1   28.90    3.30
  -4  -5   1   18.00    3.60
   4   5   1   26.60    4.10
  -4  -5   1   23.20    3.90
   4   5   1   19.70    3.50
   4   5   1   30.90    4.10
   4  -5  -1   24.80    3.60
   4   5   1   32.60    2.90
  -4  -5   1   24.40    3.60
   4   5   1   24.70    3.40
   4   5   1   38.70    5.70
  -4  -5   1   27.70    2.40
   4  -5  -1   39.70    6.00
  -4  -5   1   31.00    4.10
   4  -5  -1   32.50    5.10
   5   5  -1   13.30    3.00
   5  -5   1   10.90    3.00
  -5  -5  -1    9.50    3.00
   5  -5   1    9.60    3.00
   5   5  -1   10.50    3.20
   5   5  -1   15.10    3.80
   5   5  -1   13.20    2.70
   5  -5   1    9.60    2.80
  -5   5   1   12.20    3.90
   5  -5   1   11.50    3.20
  -5  -5  -1   13.00    3.20
   5   5  -1    4.90    2.30
   5  -5   1   10.30    1.60
   5  -5   1   19.70    5.40
  -5  -5  -1   11.20    2.20
   5   5  -1   10.80    2.80
  -5   5   1   12.80    3.10
  -5  -5  -1   10.70    3.40
   5  -5   1   11.60    3.40
  -5  -5  -1   10.90    3.50
   5   5   1   13.30    3.10
   5   5   1    8.50    3.40
  -5  -5   1   12.10    1.90
  -5   5  -1   12.00    3.10
  -5  -5   1    9.80    2.80
  -5  -5   1    7.10    2.90
   5   5   1   14.70    3.80
   5   5   1   17.00    3.50
  -5  -5   1    8.30    2.90
   5   5   1   10.60    3.20
   5  -5  -1   10.60    3.30
   5   5   1   13.40    2.70
  -5   5  -1    9.00    2.50
   5  -5  -1   19.70    4.00
   5  -5  -1   12.80    3.10
   5   5   1   12.80    2.50
  -5  -5   1   15.90    3.50
   6   5  -1  497.45   17.10
  -6  -5  -1  502.85   20.60
   6   5  -1  460.85   19.70
  -6   5   1  513.35   18.00
  -6   5   1  490.05   13.20
   6  -5   1  485.25   18.60
   6   5  -1  509.35   17.60
  -6  -5  -1  485.85   20.30
   6  -5   1  541.35   20.20
   6  -5   1  486.15   20.00
  -6   5   1  539.25   19.80
   6  -5   1  483.95   13.90
   6   5  -1  488.85   16.70
  -6  -5  -1  475.35   14.40
  -6  -5  -1  478.55   18.50
   6  -5   1  488.05   20.40
   6   5  -1  502.85   20.00
   6  -5   1  498.55   20.20
   6   5  -1  512.35   13.60
   6   5  -1  491.05   20.60
  -6  -5  -1  472.55   18.50
  -6  -5   1  499.55   18.60
   6  -5  -1  471.85   13.40
  -6   5  -1  507.25   17.70
  -6  -5   1  514.45   18.90
   6   5   1  496.55   18.20
   6  -5  -1  475.45   20.10
   6   5   1  481.35   20.30
   6  -5  -1  500.85   19.10
   6   5   1  510.55   21.00
  -6  -5   1  514.65   20.80
  -6   5  -1  498.25   18.80
   6   5   1  490.35   14.70
  -6  -5   1  468.35   13.20
  -6  -5   1  494.55   20.20
   6  -5  -1  501.85   20.20
   6   5   1  506.05   19.40
   6  -5  -1  501.65   18.30
   6   5   1  473.45   17.30
   6  -5  -1  508.55   20.50
   6   5   1  487.35   16.60
   7  -5   1   48.70    6.90
   7   5  -1   66.79    9.60
   7   5  -1   45.80    3.60
  -7  -5  -1   63.39    9.50
   7   5  -1   50.29    6.50
  -7   5   1   48.90    3.80
   7  -5   1   61.89    8.50
  -7   5   1   43.90    6.70
   7   5  -1   64.39    9.40
  -7  -5  -1   50.79    7.20
   7  -5   1   44.30    7.30
   7   5  -1   40.90    6.60
   7  -5   1   48.40    7.90
   7   5  -1   54.69    6.00
  -7  -5  -1   41.50    4.10
   7  -5   1   51.29    4.30
  -7  -5  -1   37.70    5.90
  -7   5   1   48.10    6.50
  -7  -5  -1   64.79    6.80
   7   5  -1   55.09    5.70
   7  -5   1   55.29    8.90
   7  -5  -1   50.49    4.10
   7  -5  -1   51.09    8.30
   7  -5  -1   45.60    6.70
  -7  -5   1   52.79    7.00
  -7   5  -1   48.90    6.80
   7  -5  -1   60.59    9.30
  -7  -5   1   47.60    6.70
   7   5   1   45.30    5.40
  -7  -5   1   33.60    6.10
   7   5   1   53.99    4.30
   7   5   1   35.30    6.10
   7   5   1   35.40    6.20
  -7  -5   1   43.80    7.60
   7  -5  -1   46.40    6.80
   7   5   1   61.99    6.60
   7   5   1   44.60    7.50
   7   5   1   44.40    6.10
   7  -5  -1   68.39    9.40
  -7   5  -1   44.90    6.00
   8  -5   1    4.80    3.40
   8   5  -1    3.80    3.00
  -8  -5  -1    3.20    2.80
   8   5  -1    5.00    3.20
  -8  -5  -1    3.50    1.90
   8  -5   1   -2.30    2.10
  -8  -5  -1    1.70    3.00
  -8  -5  -1    4.20    3.10
   8  -5   1    2.30    2.30
   8   5  -1   -1.30    2.30
   8   5  -1    7.50    3.60
   8  -5   1    3.30    2.80
   8  -5   1    5.10    2.10
   8   5  -1    4.00    2.30
   8  -5   1    0.40    3.40
   8   5  -1   -1.60    2.40
  -8   5   1    7.90    3.40
  -8   5   1    3.90    3.30
  -8  -5  -1    2.50    3.00
  -8  -5  -1    6.10    3.60
   8   5  -1    3.10    1.60
  -8   5   1    1.10    1.50
   8  -5   1    2.50    2.60
   8  -5  -1   -1.10    2.70
  -8   5  -1    0.60    2.60
   8   5   1    2.20    2.20
   8   5   1    2.50    2.90
  -8  -5   1    0.30    2.60
   8   5   1    1.50    1.70
   8  -5  -1    7.60    4.00
   8  -5  -1    4.30    1.80
   8   5   1    4.50    3.40
   8   5   1    4.90    3.20
   8  -5  -1    2.40    2.60
  -8   5  -1    4.20    2.80
  -8  -5   1   -2.00    2.50
   8   5   1    2.40    2.70
   8   5   1   -1.40    2.60
   8  -5  -1    2.60    3.60
  -8  -5   1    4.80    3.10
   8  -5  -1   -0.40    2.20
  -9   5   1   23.00    3.70
   9  -5   1   27.60    6.80
   9  -5   1   33.20    7.00
   9  -5   1   25.30    5.90
   9  -5   1   33.50    7.10
  -9  -5  -1   28.70    6.10
   9   5  -1   27.50    5.30
   9   5  -1   25.80    5.10
  -9  -5  -1   24.20    5.60
   9   5  -1   20.30    6.10
  -9   5   1   23.00    5.30
  -9  -5  -1   23.50    6.30
   9   5  -1   22.30    5.60
   9   5  -1   24.30    6.10
   9   5  -1   30.70    5.90
   9   5  -1   28.40    3.10
  -9  -5  -1   33.10    6.50
   9  -5   1   27.10    6.10
   9  -5   1   17.70    5.90
   9  -5   1   27.10    4.20
   9  -5  -1   23.00    6.80
  -9   5  -1   18.90    5.20
   9   5   1   20.90    6.10
   9   5   1   20.10    6.40
   9  -5  -1   22.40    6.10
   9   5   1   27.20    5.70
   9  -5  -1   35.20    7.50
  -9   5  -1   28.70    5.80
   9  -5  -1   21.10    4.90
  -9   5  -1   19.50    3.40
   9  -5  -1   19.40    5.50
   9  -5  -1   24.40    5.50
   9   5   1   24.50    4.90
  -9  -5   1   21.70    5.50
   9   5   1   23.90    5.60
  -9  -5   1   20.80    5.30
   9   5   1   25.50    5.90
  -9  -5   1   19.80    4.80
   9  -5  -1   21.50    3.70
   9   5   1   22.80    3.80
  -9  -5   1   16.90    5.10
  10  -5   1   53.39    8.10
  10  -5   1   60.79    7.40
  10   5  -1   66.19    7.70
 -10  -5  -1   59.69    8.90
 -10   5   1   49.90    8.20
  10  -5   1   45.40    7.60
  10   5  -1   42.30    6.60
  10  -5   1   56.49   10.00
  10  -5   1   77.99   11.80
 -10  -5  -1   51.19    8.40
 -10  -5  -1   44.50    8.30
  10   5  -1   49.70    7.90
 -10   5   1   49.50    5.20
  10   5  -1   43.40    8.60
 -10  -5   1   58.19    9.10
  10   5   1   44.00    7.60
  10  -5  -1   55.19    9.00
  10  -5  -1   56.69    9.50
  10   5   1   47.30    7.70
  10  -5  -1   64.99    9.40
  10   5   1   54.69    5.10
 -10  -5   1   71.79   11.20
  10  -5  -1   47.10    5.60
 -10   5  -1   57.09    8.60
 -10  -5   1   43.40    7.80
  10  -5  -1   67.09    7.90
  10   5   1   49.40    7.90
  10   5   1   46.50    7.00
 -11  -5  -1   58.59    9.10
 -11   5   1   45.20    8.20
  11  -5   1   64.19   15.30
  11   5  -1   57.89   10.30
  11   5  -1   84.09   10.80
  11  -5   1   61.59   10.90
  11   5  -1   73.89    8.70
  11  -5   1   66.79    6.70
 -11   5   1   55.29    5.70
  11  -5   1   43.60    7.50
 -11  -5  -1   58.79    9.50
  11  -5   1   60.69   10.40
 -11  -5  -1   78.59   15.50
 -11  -5   1   40.70   10.30
 -11  -5   1   65.99    9.70
  11  -5  -1   63.69   11.10
  11   5   1   70.39    8.20
  11   5   1   61.49    8.90
  11  -5  -1   60.79   10.20
  11   5   1   56.49    9.70
  11  -5  -1   77.89   10.90
 -11  -5   1   55.39    9.30
  11  -5  -1   46.20    9.50
  11   5   1   53.59    5.20
 -11   5  -1   72.19   10.20
   0  -6  -1   67.99    4.80
   0  -6   1   60.29    4.40
   0  -6   1   65.09    3.60
   0  -6   1   71.59    3.70
   0   6  -1   69.29    3.50
   0  -6  -1   69.89    4.30
   0   6   1   69.29    4.60
   0  -6  -1   64.89    4.20
   0   6   1   64.79    4.10
   0   6   1   71.59    4.80
   0   6  -1   73.29    4.00
   0  -6  -1   73.19    4.50
   0  -6   1   66.69    4.30
   0  -6   1   59.39    4.00
   0   6  -1   75.69    4.80
   1  -6   1  279.77    8.30
   1   6  -1  261.87   10.50
   1  -6   1  247.88    8.10
  -1   6   1  260.87    8.80
   1   6  -1  268.27    8.40
  -1  -6  -1  266.57    9.20
  -1  -6  -1  235.18    9.80
  -1  -6  -1  241.58    9.90
  -1   6   1  254.67    9.80
  -1   6   1  247.48    7.80
   1  -6   1  244.28    8.80
   1  -6   1  262.37    8.30
  -1  -6  -1  264.27    9.20
   1  -6  -1  245.08    9.80
   1  -6  -1  249.58    7.70
  -1  -6   1  255.07    8.30
  -1  -6   1  245.38    9.00
  -1  -6   1  250.07    8.20
   1  -6  -1  262.37    9.00
   1  -6  -1  263.47    9.00
  -1   6  -1  264.97    7.90
   1   6   1  262.37   10.40
  -1   6  -1  236.58   10.40
   1   6   1  249.68    9.80
   1  -6  -1  264.47    9.20
  -1  -6   1  251.67   10.30
   1   6   1  251.57    8.90
  -2   6   1   16.00    3.20
   2   6  -1   10.30    3.00
  -2   6   1   13.30    2.40
  -2  -6  -1    8.80    2.60
   2  -6   1   15.00    2.50
  -2  -6  -1   14.80    2.70
   2  -6   1   11.60    2.60
   2  -6   1   10.70    2.10
  -2  -6  -1   13.40    2.70
  -2  -6  -1   11.90    2.50
   2   6  -1   14.90    2.40
   2   6  -1   17.70    3.00
  -2  -6  -1   13.30    3.00
  -2  -6   1   14.70    3.20
  -2  -6   1   13.00    2.80
  -2  -6   1   10.40    2.20
   2  -6  -1   13.70    2.60
  -2  -6   1   17.70    2.90
   2   6   1   17.10    3.70
   2   6   1   17.20    2.00
  -2   6  -1   18.00    3.20
  -2  -6   1   14.20    2.50
   2   6   1   14.90    2.00
   2   6   1   15.30    3.10
   2  -6  -1   19.50    4.20
   2  -6  -1   14.00    2.60
   2   6   1   13.40    2.60
   2  -6  -1   14.10    2.90
  -2   6  -1   16.10    2.20
   3   6  -1   50.69    4.70
  -3   6   1   56.19    5.20
  -3  -6  -1   55.69    4.10
  -3  -6  -1   49.99    5.20
  -3  -6  -1   55.59    4.70
   3   6  -1   56.99    2.80
  -3  -6  -1   47.70    4.60
   3   6  -1   51.99    4.40
  -3   6   1   54.29    4.40
   3  -6   1   51.59    4.80
   3  -6   1   54.29    4.50
  -3  -6  -1   50.89    5.40
   3  -6   1   52.99    4.20
   3   6  -1   52.49    5.60
   3   6   1   55.89    3.80
   3  -6  -1   58.89    5.20
   3   6   1   66.29    6.00
  -3  -6   1   62.09    4.70
   3   6   1   54.69    3.90
  -3   6  -1   55.99    4.00
   3  -6  -1   58.39    4.50
  -3  -6   1   57.79    4.40
   3  -6  -1   52.49    4.70
   3   6   1   55.19    5.20
  -3   6  -1   46.50    4.50
  -3  -6   1   49.70    4.90
  -3  -6   1   62.09    3.80
  -3  -6   1   66.49    6.20
   3   6   1   54.49    4.60
  -4  -6  -1   36.70    5.80
  -4  -6  -1   29.20    4.30
  -4  -6  -1   27.00    3.00
   4   6  -1   39.60    5.70
  -4  -6  -1   24.70    4.50
   4   6  -1   24.90    2.70
  -4  -6  -1   28.20    4.40
   4  -6   1   33.20    4.50
  -4   6   1   37.30    5.40
   4   6  -1   29.30    4.30
   4   6  -1   26.10    2.90
   4  -6   1   39.60    6.00
   4   6  -1   23.10    4.20
   4   6  -1   28.20    3.10
   4  -6   1   27.10    3.80
   4  -6   1   38.30    5.50
  -4   6   1   35.20    3.90
   4   6   1   27.80    3.50
   4   6   1   34.90    2.70
  -4  -6   1   36.60    5.90
   4  -6  -1   22.60    3.70
   4  -6  -1   33.40    5.30
  -4  -6   1   38.60    4.80
   4   6   1   32.50    4.70
  -4  -6   1   35.00    5.40
   4  -6  -1   25.80    4.50
  -4  -6   1   29.80    2.70
   4   6   1   35.90    7.20
   4   6   1   26.20    3.70
   4  -6  -1   32.20    4.50
  -4   6  -1   28.60    3.50
   4   6   1   20.30    4.00
  -4   6  -1   28.90    4.10
  -4  -6   1   23.60    3.80
  -5  -6  -1  173.48    9.70
   5  -6   1  174.48    9.70
   5  -6   1  161.58   10.10
  -5  -6  -1  156.38    6.90
   5   6  -1  171.78    9.80
   5   6  -1  170.28    8.30
  -5  -6  -1  168.18    9.70
  -5   6   1  172.68   10.60
   5   6  -1  181.78   11.50
   5  -6   1  168.88   10.20
  -5  -6  -1  159.98   10.50
   5   6  -1  167.98   10.20
  -5   6   1  174.18    9.00
   5  -6   1  183.08    9.30
   5   6  -1  165.18    7.50
  -5  -6  -1  176.78   11.10
   5  -6   1  169.98   10.70
   5   6  -1  158.28   11.20
  -5  -6   1  158.48    9.90
  -5   6  -1  167.58    8.60
   5  -6  -1  157.68   10.20
   5   6   1  170.48    7.30
   5   6   1  164.78    8.70
  -5  -6   1  172.88    9.50
   5   6   1  167.98    9.80
  -5  -6   1  166.88   10.40
   5   6   1  174.18   10.80
   5  -6  -1  176.68    9.60
   5   6   1  163.18    8.30
  -5  -6   1  163.28    6.10
   5   6   1  158.78   10.90
   5  -6  -1  163.38   10.40
  -5  -6   1  155.68   10.80
   6  -6   1  624.94   22.20
   6  -6   1  647.94   23.90
   6   6  -1  644.24   20.50
   6  -6   1  690.43   24.50
  -6  -6  -1  630.14   22.40
   6   6  -1  650.73   25.10
   6   6  -1  647.44   19.50
   6  -6   1  644.24   24.40
  -6  -6  -1  673.83   22.80
  -6  -6  -1  648.14   24.40
  -6  -6  -1  603.34   24.20
   6   6  -1  649.74   19.90
  -6  -6  -1  626.34   17.60
  -6   6   1  633.24   22.70
   6  -6   1  632.64   23.70
  -6   6   1  661.83   21.50
   6   6   1  635.34   20.50
  -6  -6   1  671.53   22.60
   6   6   1  632.74   19.10
  -6  -6   1  652.43   24.20
   6   6   1  620.24   22.80
   6   6   1  659.13   25.40
   6   6   1  681.93   21.70
   6  -6  -1  650.83   22.10
  -6  -6   1  670.53   22.60
   6   6   1  638.54   24.30
   6  -6  -1  590.44   23.50
  -6   6  -1  615.74   20.70
  -6   6  -1  623.04   22.00
  -6  -6   1  645.04   24.90
   6  -6  -1  662.83   24.30
   6  -6  -1  623.34   22.40
  -7  -6  -1   82.19    7.90
   7  -6   1   90.59    8.90
  -7   6   1   99.69    7.90
   7   6  -1   83.59    7.10
  -7  -6  -1   96.69    9.40
   7   6  -1  100.39    9.90
   7  -6   1   87.99    8.90
   7   6  -1   93.99    9.20
  -7  -6  -1   90.09    8.40
   7  -6   1   94.09    9.30
   7  -6   1   89.89    9.10
   7   6  -1   98.29    7.40
   7  -6   1   91.69    8.40
   7  -6   1   85.69    4.50
   7   6  -1   81.89    6.60
   7   6  -1   97.79    9.20
  -7   6   1  100.69    8.70
  -7  -6  -1   87.59    5.40
   7  -6  -1   91.49   11.50
   7   6   1   92.59    8.10
  -7  -6   1   84.19    8.00
   7  -6  -1   85.19    8.90
  -7   6  -1   89.39    7.30
   7   6   1  100.49    9.80
  -7  -6   1   83.69    9.00
   7   6   1   94.59    7.40
  -7  -6   1   80.79    7.80
   7  -6  -1  100.09    8.70
  -7  -6   1   97.79    8.40
   7   6   1   97.49    9.00
   7  -6  -1  102.09    9.30
   7   6   1  100.49    9.60
  -7   6  -1   70.29    7.30
   7   6   1   90.09    5.60
   7   6   1   84.09    6.40
   7  -6  -1   87.59    9.00
   8   6  -1  116.69    8.50
  -8  -6  -1  145.19   10.80
   8   6  -1  121.39   11.10
   8  -6   1  137.29   11.60
   8   6  -1  137.59    9.50
   8  -6   1  127.19   10.20
  -8  -6  -1  117.99   11.20
   8  -6   1  137.19   13.10
   8   6  -1  135.69    9.10
   8   6  -1  122.39   11.00
  -8  -6  -1  122.49   10.10
  -8   6   1  121.89   10.10
   8  -6   1  138.99   10.90
  -8  -6  -1  109.89   10.70
  -8   6   1  147.19   10.40
   8   6  -1  122.79   11.20
   8  -6   1  134.89    6.40
  -8  -6  -1  122.59   11.30
   8  -6   1  134.99   10.70
  -8  -6  -1  129.19    6.80
  -8   6  -1  132.89    9.50
   8  -6  -1  111.39   10.60
   8   6   1  133.39   11.70
  -8   6  -1  120.09    9.90
   8   6   1  117.99   10.80
   8   6   1  119.79   11.30
  -8  -6   1  119.49    9.70
   8   6   1  121.29    8.40
   8   6   1  136.09    9.90
  -8  -6   1  128.69   10.00
   8  -6  -1  131.29   10.70
   8  -6  -1  124.99   11.20
   8  -6  -1  144.09   11.10
   8   6   1  115.39    8.60
   8   6   1  129.09    9.40
   8  -6  -1  118.49   20.20
  -8  -6   1  130.39   11.50
  -9   6   1   32.80    6.90
   9   6  -1   43.00    6.20
   9  -6   1   38.70    7.20
   9  -6   1   44.20    7.80
   9  -6   1   39.70    9.50
   9  -6   1   36.30    4.10
   9  -6   1   43.20    8.70
  -9  -6  -1   36.20    7.50
   9   6  -1   33.40    5.90
  -9  -6  -1   42.80    7.00
  -9  -6  -1   37.60    7.10
   9  -6   1   39.60    6.30
   9   6  -1   28.20    6.10
   9  -6   1   54.09    9.60
   9   6  -1   36.90    5.80
  -9   6   1   25.40    5.80
  -9  -6  -1   39.10    7.40
   9  -6  -1   33.30    5.90
  -9  -6   1   46.60    7.50
  -9   6  -1   40.10    6.90
  -9  -6   1   35.10    6.70
   9  -6  -1   27.10    6.20
   9  -6  -1   41.30    7.40
  -9  -6   1   30.20    6.50
   9   6   1   38.80    4.00
   9   6   1   36.70    6.30
   9  -6  -1   40.60    7.50
   9  -6  -1   37.00    6.70
   9  -6  -1   34.50    6.90
   9   6   1   32.20    7.70
  -9  -6   1   41.50    7.50
   9   6   1   43.60    6.40
   9   6   1   52.59    9.90
 -10  -6  -1   13.00    4.90
  10  -6   1    7.50    4.30
  10   6  -1   12.90    4.40
  10   6  -1   10.10    3.90
  10  -6   1   10.80    3.00
  10  -6   1    6.60    4.20
  10   6  -1    8.10    4.10
 -10  -6  -1   11.20    5.20
  10   6  -1   12.30    3.80
 -10   6   1    4.60    3.40
 -10  -6  -1    4.80    3.70
  10  -6   1    6.80    5.00
  10  -6   1   13.90    4.70
  10  -6  -1   15.00    5.60
  10   6   1    9.20    4.00
 -10  -6   1    4.90    3.50
  10   6   1   12.90    2.90
  10   6   1   16.00    4.90
  10   6   1    8.20    5.40
  10  -6  -1    8.70    4.40
  10  -6  -1    6.00    4.00
 -10   6  -1    0.00    3.60
 -10  -6   1   10.60    4.60
 -10  -6   1   15.10    5.10
  10  -6  -1    7.90    3.90
  10   6   1   11.90    3.70
   0   7  -1   29.60    3.50
   0  -7   1   29.10    2.70
   0  -7   1   29.60    2.50
   0   7   1   27.10    3.20
   0  -7  -1   30.80    3.20
   0  -7   1   33.40    2.90
   0   7  -1   28.00    2.50
   0  -7  -1   37.00    3.50
   0   7   1   31.30    3.50
   0  -7  -1   22.00    3.40
   0  -7  -1   28.90    3.10
   0   7  -1   31.80    2.90
   0   7   1   26.00    2.90
   0  -7   1   31.00    3.10
   0  -7   1   28.20    3.30
  -1   7   1  380.86   11.90
   1  -7   1  382.46   11.30
  -1  -7  -1  360.56   15.40
  -1  -7  -1  407.86   12.50
  -1  -7  -1  395.26   12.60
   1  -7   1  397.96   11.30
   1  -7   1  389.06   11.50
  -1   7   1  386.36   11.10
   1  -7   1  364.06   12.00
  -1  -7  -1  368.86   13.40
   1   7  -1  359.66   11.10
  -1   7   1  384.76   13.20
   1   7  -1  384.26   13.80
   1  -7  -1  371.76   13.30
  -1  -7   1  387.36   11.60
  -1  -7   1  389.56   11.50
   1   7   1  379.26   12.20
  -1   7  -1  386.56   10.80
   1  -7  -1  388.36   12.50
  -1  -7   1  387.46   12.50
   1  -7  -1  389.56   10.90
   1  -7  -1  412.06   12.30
   1   7   1  385.76   13.30
   1  -7  -1  378.96   11.90
   1   7   1  394.66   13.90
  -1   7  -1  401.36   12.00
  -2  -7  -1   29.60    3.50
  -2   7   1   22.30    3.70
   2   7  -1   27.40    4.80
  -2   7   1   27.90    3.50
   2  -7   1   26.40    3.40
  -2  -7  -1   24.80    3.60
   2  -7   1   24.70    3.10
  -2  -7  -1   29.30    4.60
  -2  -7  -1   23.10    3.40
   2  -7   1   30.10    3.50
  -2  -7  -1   32.00    4.90
   2   7  -1   22.20    3.30
   2  -7  -1   22.50    3.30
  -2  -7   1   26.90    3.40
   2   7   1   26.00    4.20
   2   7   1   27.20    4.70
   2  -7  -1   24.00    4.00
  -2   7  -1   27.10    2.80
  -2  -7   1   29.20    4.10
   2  -7  -1   25.10    3.80
  -2  -7   1   23.80    3.20
   2   7   1   26.50    3.60
   2  -7  -1   24.00    3.50
  -2  -7   1   22.80    3.30
  -2  -7   1   19.30    4.00
  -3  -7  -1    2.10    1.90
   3  -7   1    5.80    2.20
  -3   7   1    4.50    2.30
  -3   7   1    4.70    2.00
  -3  -7  -1    4.40    2.40
   3   7  -1    6.40    2.30
   3   7  -1    8.40    3.10
   3  -7   1    2.90    1.90
  -3  -7  -1    6.80    2.30
  -3  -7  -1    3.30    1.60
   3  -7   1    6.80    2.20
   3   7  -1    5.80    2.10
  -3  -7  -1    1.80    2.00
   3   7   1    6.40    1.60
   3  -7  -1    2.50    1.80
  -3  -7   1    6.70    2.00
   3   7   1    5.50    2.20
   3  -7  -1    6.80    2.40
  -3  -7   1    6.30    2.10
   3   7   1    1.80    1.80
  -3  -7   1    7.50    2.90
  -3   7  -1    5.80    1.80
   3  -7  -1    7.00    2.20
   3   7   1    5.80    2.40
   3  -7  -1    2.40    2.00
  -3  -7   1    5.70    2.40
   3   7   1    4.10    1.40
  -3   7  -1    4.50    2.30
  -3  -7   1    6.40    2.20
  -4  -7  -1   16.10    3.00
  -4   7   1   14.30    3.10
  -4  -7  -1   15.60    3.50
   4  -7   1   17.10    4.30
   4   7  -1   16.20    2.00
   4  -7   1   17.50    3.50
  -4  -7  -1   16.50    4.30
   4   7  -1   17.20    4.20
  -4  -7  -1   10.30    3.20
   4   7  -1   20.30    2.40
  -4  -7  -1   13.00    3.20
  -4   7   1   14.50    3.50
   4  -7   1   15.90    3.10
   4   7  -1   21.00    4.20
   4   7  -1   19.10    3.80
  -4  -7   1   10.00    3.00
   4  -7  -1   15.50    3.60
   4   7   1   20.40    2.90
   4   7   1   20.70    3.90
  -4  -7   1   17.30    3.60
   4   7   1   29.00    5.90
   4  -7  -1   20.50    4.00
  -4  -7   1   18.50    2.60
  -4  -7   1   18.40    3.40
   4   7   1   13.70    2.60
  -4   7  -1   18.20    3.20
   4  -7  -1   13.80    3.40
   4  -7  -1   17.90    3.60
   4   7   1   15.40    3.80
  -4  -7   1   19.20    4.60
  -5   7   1  349.87   15.50
   5  -7   1  339.67   15.10
  -5   7   1  308.27   12.90
   5   7  -1  335.57   15.20
   5   7  -1  329.47   10.90
  -5  -7  -1  331.27   11.10
  -5  -7  -1  313.37   14.10
  -5  -7  -1  331.57   14.20
   5  -7   1  325.27   15.60
  -5  -7  -1  307.67   15.90
  -5  -7  -1  319.47   15.40
   5   7  -1  309.47   13.90
   5   7  -1  339.17   11.30
   5   7  -1  350.56   16.70
   5   7  -1  325.27   10.80
   5  -7   1  328.17   13.50
  -5   7  -1  318.97   13.60
   5  -7  -1  352.96   14.10
  -5  -7   1  313.67   13.90
   5  -7  -1  333.37   15.50
   5   7   1  300.37   12.10
   5   7   1  320.07   10.20
   5  -7  -1  326.37   14.40
   5  -7  -1  323.67   15.30
  -5  -7   1  323.97   10.00
  -5  -7   1  339.57   15.50
  -5  -7   1  348.67   14.20
   5   7   1  365.56   17.20
  -5  -7   1  320.57   16.30
   5   7   1  327.47   12.00
  -5   7  -1  331.27   12.80
   5   7   1  312.07   15.20
   5   7   1  314.47   14.20
   6   7  -1   16.80    3.10
  -6  -7  -1   16.50    4.20
   6   7  -1   17.40    4.50
  -6  -7  -1    9.00    3.60
   6  -7   1   14.70    4.20
  -6   7   1   13.70    3.60
   6  -7   1   17.20    4.40
  -6  -7  -1   18.00    4.70
  -6  -7  -1   13.80    4.20
  -6  -7  -1   15.90    2.80
   6  -7   1   16.10    4.40
   6   7  -1   15.10    3.10
   6   7  -1   15.70    4.50
   6   7  -1   15.90    3.10
   6  -7   1   14.90    4.40
   6  -7   1   11.50    3.90
   6   7   1   13.00    4.10
   6   7   1    7.80    3.80
   6  -7  -1   10.30    3.80
   6  -7  -1   15.60    4.20
  -6  -7   1   13.30    4.40
   6  -7  -1   14.30    3.80
  -6  -7   1   20.30    4.40
  -6  -7   1   11.30    4.00
   6  -7  -1   19.90    4.70
   6   7   1    6.50    2.70
   6   7   1   14.00    2.70
   6   7   1    8.70    3.50
   6   7   1   14.00    3.30
  -6  -7   1   17.60    4.30
  -6   7  -1   14.30    3.40
   7  -7   1    9.60    3.60
   7  -7   1    0.90    2.40
   7   7  -1    6.30    3.70
   7   7  -1    5.40    2.00
   7  -7   1   -0.70    2.20
  -7  -7  -1   -3.00    2.70
   7   7  -1    7.10    3.40
   7   7  -1    4.90    2.90
  -7  -7  -1    7.10    2.00
  -7   7   1   -0.10    2.10
   7   7  -1    3.50    2.20
   7   7  -1    3.40    2.10
   7  -7   1    3.80    3.10
  -7  -7  -1    2.00    2.50
  -7  -7  -1    1.60    3.00
   7  -7   1    5.70    3.20
  -7  -7  -1    0.20    2.10
  -7   7   1    0.40    3.30
  -7   7  -1   -0.10    2.00
   7  -7  -1    1.80    2.30
  -7  -7   1    6.40    3.20
  -7   7  -1    8.00    4.80
   7  -7  -1    5.10    3.30
   7   7   1    3.30    3.30
   7   7   1    2.10    2.20
  -7  -7   1    2.10    2.80
  -7  -7   1   -1.40    2.00
   7  -7  -1    1.10    3.10
   7   7   1    1.80    2.40
   7  -7  -1    3.20    2.80
  -7  -7   1    0.60    2.80
   7   7   1    5.10    2.20
   7  -7  -1    0.80    3.10
   7   7   1    4.50    3.30
   7   7   1    3.90    2.90
   8  -7   1    4.60    3.70
  -8  -7  -1    3.90    1.90
  -8  -7  -1    4.50    3.20
  -8   7   1    4.30    3.10
  -8   7   1   10.40    3.70
  -8  -7  -1    2.10    3.40
  -8  -7  -1    6.10    3.70
   8  -7   1    8.60    4.50
   8  -7   1    5.20    3.50
   8   7  -1    6.80    2.80
   8   7  -1   12.40    5.60
   8   7  -1   14.80    3.50
  -8  -7  -1    9.80    3.90
   8   7  -1    4.20    3.90
   8   7  -1   13.50    5.00
   8  -7   1    8.10    4.30
   8   7  -1   10.00    3.20
  -8  -7  -1    6.30    3.10
   8  -7   1   10.10    4.00
  -8   7  -1    9.20    3.30
   8  -7  -1    4.50    3.40
   8  -7  -1    6.60    3.80
   8   7   1    3.30    3.20
   8   7   1   16.40    5.10
   8  -7  -1   11.50    4.40
  -8   7  -1    0.00    2.40
   8   7   1    6.00    3.30
  -8  -7   1    8.70    4.30
   8  -7  -1    7.60    4.60
   8   7   1    5.40    2.90
  -8  -7   1    7.30    3.40
   8   7   1    8.00    2.90
  -8  -7   1    8.10    3.70
   8  -7  -1    2.70    2.80
  -8  -7   1    2.10    3.00
   9   7  -1   54.69    9.50
   9   7  -1   48.60    6.50
   9  -7   1   48.90    7.80
   9   7  -1   44.60    6.30
  -9  -7  -1   39.70    7.20
   9   7  -1   52.19    6.50
  -9  -7  -1   49.00    8.00
   9  -7   1   53.89    9.10
   9  -7   1   39.80    7.40
  -9  -7  -1   55.49    9.90
  -9   7   1   49.99    7.80
   9  -7   1   53.09    9.40
   9  -7   1   68.39    8.50
   9  -7  -1   49.70    8.20
   9   7   1   58.49    6.20
  -9  -7   1   43.90    7.50
   9   7   1   56.39    7.50
   9  -7  -1   48.20    8.00
   9  -7  -1   58.99    8.70
   9   7   1   61.39   10.40
   9  -7  -1   56.89    8.40
  -9  -7   1   49.30    9.20
   9   7   1   48.50    6.90
  -9  -7   1   54.19    7.90
  -9   7  -1   51.89    7.80
 -10   7   1   13.90    4.80
  10  -7   1   25.20    6.80
 -10  -7  -1   12.30    8.30
 -10  -7  -1   12.70    5.10
  10   7  -1   25.80    4.80
 -10  -7  -1   21.20    5.70
  10   7  -1   25.50    4.90
  10  -7   1   20.70    5.90
  10   7  -1   42.40    7.90
  10  -7   1   25.20    6.50
  10   7  -1   22.10    4.90
 -10  -7   1   40.00   12.30
 -10  -7   1   19.50    5.70
  10  -7  -1   31.30    7.50
  10  -7  -1   16.90    6.30
 -10   7  -1   18.10    5.60
  10   7   1   20.40    5.10
  10   7   1   23.70    4.80
  10  -7  -1   22.60    5.90
 -10  -7   1   28.70    6.20
   0  -8  -1  250.37    9.90
   0  -8  -1  260.37   10.00
   0  -8   1  269.17   10.40
   0   8  -1  256.47    9.10
   0  -8  -1  266.07    9.70
   0  -8  -1  234.58   10.40
   0   8  -1  256.17    8.30
   0   8   1  265.87   10.20
   0   8  -1  253.57   10.20
   0   8   1  258.37    9.40
   0   8   1  257.07   10.40
   0  -8   1  260.17    8.80
   0  -8   1  249.68    9.10
   0  -8   1  260.57    8.30
   0  -8   1  242.98    9.50
  -1  -8  -1   20.20    3.60
  -1   8   1   24.60    3.80
  -1  -8  -1   24.70    4.00
   1  -8   1   21.10    2.80
   1  -8   1   20.50    3.00
  -1   8   1   21.80    3.00
  -1  -8  -1   23.20    3.40
   1  -8   1   26.20    2.90
   1   8  -1   24.70    3.40
   1  -8   1   21.30    3.40
  -1  -8  -1   23.10    3.50
   1   8  -1   25.00    4.20
   1   8  -1   23.30    2.60
   1  -8  -1   22.30    3.80
   1  -8  -1   24.20    2.60
   1   8   1   23.80    3.70
  -1  -8   1   18.70    3.30
   1   8   1   25.90    3.10
   1  -8  -1   25.60    3.00
  -1  -8   1   23.80    3.20
   1  -8  -1   23.30    3.40
  -1   8  -1   22.60    2.50
   1   8   1   17.80    3.60
   1  -8  -1   28.40    3.70
  -1   8  -1   26.80    3.10
  -1  -8   1   20.40    3.70
  -1  -8   1   25.60    2.90
   2  -8   1    4.90    2.00
   2  -8   1    2.40    1.80
  -2  -8  -1    3.90    2.00
  -2  -8  -1    6.20    2.20
  -2  -8  -1    4.80    2.50
  -2  -8  -1    6.60    2.70
   2  -8   1    4.90    1.80
   2   8  -1    4.50    1.70
   2  -8   1    4.70    2.20
  -2   8   1    6.00    2.30
   2   8  -1    6.40    2.80
  -2   8   1    5.10    1.90
  -2  -8  -1    1.70    2.00
  -2  -8   1    3.10    1.70
   2   8   1    5.20    2.10
  -2  -8   1    6.20    2.10
  -2   8  -1    2.50    2.60
   2  -8  -1    6.00    2.30
   2  -8  -1    4.30    2.10
  -2  -8   1    5.50    2.20
   2   8   1    5.40    2.30
  -2   8  -1    6.40    1.70
   2  -8  -1    2.20    1.60
   2  -8  -1    4.40    2.10
  -2  -8   1    6.30    2.30
   2   8   1    6.90    2.60
  -2  -8   1    8.40    3.00
  -3  -8  -1   57.99    5.50
  -3  -8  -1   68.49    6.80
   3   8  -1   58.29    5.30
  -3   8   1   62.19    4.80
  -3   8   1   59.79    5.70
  -3  -8  -1   60.19    5.00
  -3  -8  -1   66.39    5.60
  -3  -8  -1   55.59    5.90
   3  -8   1   61.79    4.80
   3   8  -1   68.69    6.90
   3   8  -1   66.39    5.20
   3  -8   1   72.69    5.60
   3  -8   1   70.89    5.70
   3  -8   1   72.39    6.30
   3  -8  -1   71.69    5.50
   3  -8  -1   59.29    5.80
   3   8   1   57.09    5.60
   3  -8  -1   70.39    5.90
  -3   8  -1   66.19    5.40
   3   8   1   67.69    5.50
   3  -8  -1   73.09    6.20
  -3   8  -1   70.99    4.70
  -3  -8   1   68.89    5.60
  -3  -8   1   65.59    4.80
  -3  -8   1   83.19    7.40
  -3  -8   1   65.09    5.20
   3   8   1   50.09    6.10
  -4  -8  -1    4.40    2.40
  -4  -8  -1    6.10    2.90
   4   8  -1    2.80    2.40
   4   8  -1   13.30    3.60
  -4  -8  -1    6.30    2.90
   4  -8   1    2.80    2.50
   4   8  -1   10.80    3.00
   4  -8   1    8.20    2.80
  -4   8   1    8.80    2.70
   4  -8   1    9.10    2.70
   4  -8   1    5.30    2.80
  -4   8   1    2.10    2.40
  -4  -8  -1    5.00    2.80
  -4  -8  -1    6.00    2.30
  -4  -8   1   11.40    3.50
  -4   8  -1    8.20    2.70
   4  -8  -1    4.00    2.60
   4   8   1    4.80    1.60
   4  -8  -1    6.40    2.90
   4  -8  -1    8.60    2.70
  -4  -8   1    8.50    3.60
   4  -8  -1    8.60    3.20
   4   8   1    6.30    2.80
  -4  -8   1    9.20    2.80
  -4   8  -1    7.20    2.20
   4   8   1    6.00    2.90
  -4  -8   1   12.50    2.40
   4   8   1    9.50    3.30
  -4  -8   1    9.10    2.90
   5  -8   1    2.60    2.50
  -5  -8  -1    8.30    3.80
   5   8  -1    5.70    1.40
   5   8  -1    0.70    2.20
  -5  -8  -1    7.30    2.10
   5   8  -1    3.50    2.90
  -5  -8  -1    1.80    2.10
   5  -8   1    7.20    2.70
  -5   8   1    8.30    2.70
  -5  -8  -1    5.60    3.10
  -5   8   1    7.20    3.40
   5   8  -1    9.20    3.30
   5  -8   1    4.40    3.20
  -5  -8  -1    2.60    2.70
  -5  -8   1    5.70    1.60
  -5  -8   1    1.70    2.50
  -5  -8   1    8.20    3.00
   5  -8  -1    8.30    3.00
  -5  -8   1    1.70    2.00
  -5   8  -1    2.40    2.20
   5   8   1    7.80    3.20
   5  -8  -1    6.70    2.90
   5  -8  -1   13.40    3.70
  -5  -8   1    6.70    2.80
   5   8   1   12.60    3.90
   5   8   1    5.80    2.00
   5  -8  -1    5.80    2.80
  -5   8  -1    5.90    2.20
   5   8   1    4.50    2.00
   5   8   1   15.30    4.30
   6  -8   1    1.70    2.40
   6  -8   1    3.10    2.60
   6   8  -1    3.40    1.50
  -6  -8  -1    0.90    2.80
  -6  -8  -1    1.30    2.30
   6   8  -1    3.80    1.80
   6  -8   1    2.00    2.30
  -6   8   1    3.40    2.40
  -6  -8  -1    0.60    1.30
  -6  -8  -1    0.80    2.50
   6   8  -1   -0.40    2.20
   6   8  -1    1.90    2.40
   6   8  -1    0.80    1.40
  -6  -8  -1    3.00    2.30
   6  -8   1    0.50    2.60
   6  -8   1   -0.30    2.20
   6   8   1    2.00    1.80
   6   8   1    2.30    1.30
   6   8   1   -0.50    2.20
  -6  -8   1    0.10    2.40
  -6  -8   1    1.10    2.20
  -6  -8   1    1.50    2.50
   6  -8  -1    3.10    2.20
   6   8   1    0.30    1.90
  -6   8  -1    1.20    2.20
   6  -8  -1    2.10    2.10
   6   8   1   -2.10    1.90
   6  -8  -1    1.50    2.40
   6  -8  -1    3.40    2.80
   6   8   1    3.80    2.80
  -6   8  -1   -1.40    1.80
  -6  -8   1    4.00    2.40
   7   8  -1   41.60    4.50
   7  -8   1   55.09    7.60
   7   8  -1   41.50    7.00
  -7  -8  -1   35.30    6.60
   7  -8   1   53.29    8.90
   7   8  -1   45.50    4.60
   7   8  -1   39.70    4.10
   7   8  -1   38.90    6.50
  -7  -8  -1   45.50    3.90
  -7  -8  -1   41.40    6.50
   7  -8   1   46.00    7.30
  -7  -8  -1   64.09    8.20
  -7   8   1   42.40    6.30
   7   8  -1   39.90    6.90
  -7   8   1   49.99    6.70
  -7  -8  -1   47.30    8.40
   7  -8   1   47.60    8.10
   7  -8   1   48.50    7.60
   7  -8  -1   39.80    6.30
  -7   8  -1   37.10    6.00
   7   8   1   51.39    7.80
  -7   8  -1   46.40    5.60
  -7  -8   1   62.09    9.40
   7  -8  -1   35.90    6.80
  -7  -8   1   41.10    6.30
   7  -8  -1   47.50    8.30
   7   8   1   43.20    7.20
   7   8   1   46.50    5.00
  -7  -8   1   60.89    7.10
   7  -8  -1   50.49    8.60
  -7  -8   1   53.29    9.20
  -7  -8   1   47.50    6.80
   7  -8  -1   50.59    7.50
   7   8   1   46.10    7.70
   7   8   1   40.00    4.00
   8   8  -1    0.20    1.70
  -8  -8  -1    7.40    3.70
  -8  -8  -1    4.80    3.20
  -8  -8  -1    5.70    3.90
   8  -8   1   -4.60    3.20
  -8   8   1    2.20    2.60
   8  -8   1   -0.30    2.30
  -8  -8  -1    2.60    3.40
   8  -8   1    1.80    2.70
   8  -8   1   -2.40    2.80
   8   8  -1    2.40    1.90
   8   8  -1   -5.50    2.10
   8   8  -1   -2.30    1.80
   8  -8   1   -1.40    3.20
   8  -8  -1    1.30    2.70
  -8  -8   1    0.40    3.00
   8   8   1    2.00    1.90
   8  -8  -1   -3.90    2.50
   8   8   1    0.60    2.20
   8  -8  -1   -5.70    2.50
  -8  -8   1    0.10    2.50
   8  -8  -1    8.90    4.50
  -8  -8   1   -0.20    2.60
  -8  -8   1   -2.80    2.70
   8   8   1    0.50    2.10
   8  -8  -1    0.40    2.60
   8   8   1    0.70    2.00
  -8   8  -1    0.60    2.50
   9   8  -1   22.70    6.30
   9   8  -1   12.70    3.50
  -9   8   1   15.80    5.00
   9   8  -1   22.50    4.10
  -9  -8  -1   30.80    6.10
   9   8  -1   23.20    4.40
  -9  -8  -1   20.00    5.80
   9  -8   1   14.60    4.80
   9  -8   1   29.30    7.30
   9  -8   1   22.50    6.60
   9  -8   1   12.20    5.30
  -9  -8  -1   20.80    5.80
   9   8   1   24.20    4.50
  -9  -8   1   21.50    5.10
   9  -8  -1   29.30    7.00
   9   8   1   23.70    4.20
   9  -8  -1   21.90    6.00
   9  -8  -1   22.60    6.30
   9   8   1   11.50    4.60
  -9   8  -1   17.60    5.00
   9   8   1   20.70    4.70
  -9  -8   1   22.80    6.30
   0   9   1  267.07   10.80
   0  -9   1  270.17   10.40
   0  -9  -1  271.57   11.00
   0  -9   1  278.17   10.30
   0   9   1  289.67   10.30
   0  -9  -1  270.37   10.70
   0  -9   1  278.97    9.50
   0  -9  -1  269.87   11.60
   0  -9  -1  277.07   10.40
   0   9  -1  275.27    8.90
  -1  -9  -1  159.78    8.90
   1   9  -1  153.48    6.70
  -1  -9  -1  156.58    7.80
   1   9  -1  162.88    9.20
  -1   9   1  152.18    8.70
  -1  -9  -1  154.28    8.70
   1  -9   1  161.58    7.00
   1  -9   1  162.68    7.70
  -1   9   1  173.88    7.60
  -1  -9  -1  160.78    8.30
   1  -9   1  164.58    7.10
   1  -9   1  163.48    7.60
   1  -9   1  161.78    7.70
  -1  -9   1  165.68    7.20
   1  -9  -1  171.18    7.20
  -1  -9   1  167.98    7.80
   1   9   1  155.78    9.00
   1   9   1  157.08    8.30
  -1  -9   1  175.78    9.40
   1  -9  -1  164.28    8.30
   1   9   1  172.58    7.80
  -1   9  -1  168.18    6.50
   1  -9  -1  149.88    8.50
   1  -9  -1  164.88    7.70
   1  -9  -1  170.28    6.80
  -1  -9   1  162.58    8.00
   2   9  -1  101.19    5.90
   2  -9   1  118.69    7.30
  -2  -9  -1  111.59    8.10
  -2  -9  -1  108.29    7.40
  -2   9   1  107.99    6.10
   2  -9   1  116.29    6.70
  -2   9   1  112.99    7.20
   2  -9   1  107.79    5.90
  -2  -9  -1  133.99    7.60
   2   9  -1   99.49    8.20
  -2  -9  -1  112.69    6.80
   2  -9   1   99.59    6.50
  -2  -9   1  122.89    6.50
  -2  -9   1  115.49    8.40
  -2   9  -1  110.49    6.30
  -2   9  -1  106.29    5.40
   2  -9  -1  110.29    6.60
  -2  -9   1  107.19    6.90
   2   9   1  114.29    8.40
   2  -9  -1  105.99    7.20
   2   9   1  102.99    6.50
   2   9   1  105.79    7.10
   2  -9  -1  107.49    6.70
  -2  -9   1  116.19    7.30
   2  -9  -1  108.39    7.20
  -2  -9   1  103.49    6.60
  -3  -9  -1   87.19    6.30
  -3   9   1   92.79    6.90
   3   9  -1   85.49    6.20
  -3  -9  -1   82.79    6.70
  -3  -9  -1   78.29    6.30
  -3  -9  -1   84.19    7.30
  -3  -9  -1   91.79    8.10
   3  -9   1   82.49    6.30
   3  -9   1   88.59    6.50
   3  -9   1   86.99    7.20
   3   9  -1   85.99    8.10
   3   9  -1   77.29    5.80
  -3   9   1   84.19    5.80
   3  -9   1   81.39    5.70
  -3  -9   1  100.19    8.40
  -3  -9   1   83.49    5.80
  -3   9  -1   85.19    5.30
  -3  -9   1   89.79    6.60
   3   9   1   86.69    6.30
   3   9   1   98.19    8.40
   3  -9  -1   91.39    6.90
  -3  -9   1   85.19    6.80
  -3  -9   1   90.59    6.20
   3   9   1   87.19    6.90
   3  -9  -1  103.29    7.30
   3  -9  -1   82.59    6.20
   3  -9  -1   84.79    6.90
   4   9  -1   70.59    7.70
   4   9  -1   56.39    5.70
  -4  -9  -1   64.19    6.80
  -4   9   1   70.09    5.50
  -4  -9  -1   67.79    5.40
  -4  -9  -1   60.89    7.30
   4  -9   1   58.89    5.90
  -4   9   1   53.49    6.00
   4   9  -1   64.79    6.10
  -4  -9  -1   56.09    6.00
   4  -9   1   64.39    5.50
   4  -9   1   59.49    7.80
  -4   9  -1   55.09    4.90
   4   9   1   64.49    7.40
   4   9   1   58.39    5.90
  -4  -9   1   60.89    6.00
  -4  -9   1   57.39    7.10
   4   9   1   56.29    6.10
  -4   9  -1   50.49    5.00
  -4  -9   1   62.19    6.60
   4  -9  -1   58.89    6.30
   4  -9  -1   63.49    6.60
  -4  -9   1   60.49    7.20
   4  -9  -1   68.29    6.60
  -4  -9   1   62.09    4.70
  -5   9   1   33.40    5.80
   5  -9   1   25.90    4.90
  -5  -9  -1   30.60    6.00
   5   9  -1   33.10    5.30
  -5   9   1   28.00    4.50
  -5  -9  -1   34.20    5.60
  -5  -9  -1   31.30    5.50
  -5  -9  -1   20.00    4.80
   5  -9   1   23.90    4.30
   5   9  -1   23.50    5.10
   5  -9   1   30.20    5.60
  -5  -9  -1   29.30    3.60
   5   9  -1   36.10    5.90
   5  -9   1   32.00    5.40
   5   9   1   27.90    2.50
  -5  -9   1   29.60    5.40
  -5   9  -1   24.90    4.30
   5  -9  -1   31.10    5.00
   5   9   1   36.40    6.70
  -5  -9   1   23.60    4.60
   5  -9  -1   19.30    4.40
  -5  -9   1   36.40    6.90
  -5  -9   1   29.10    3.00
   5  -9  -1   38.70    6.80
  -5  -9   1   29.10    4.90
   5   9   1   28.40    6.40
   5   9   1   18.00    4.30
   5  -9  -1   28.30    5.20
  -5   9  -1   25.90    4.20
   6   9  -1   31.20    6.00
   6  -9   1   27.20    5.30
   6  -9   1   28.20    5.30
   6  -9   1   28.40    6.70
   6  -9   1   16.90    4.30
  -6  -9  -1   24.90    5.60
   6  -9   1   23.40    5.20
  -6  -9  -1   20.30    4.80
   6   9  -1   27.50    5.40
  -6   9   1   27.00    4.90
  -6  -9  -1   26.80    5.70
  -6  -9  -1   33.30    3.70
   6   9  -1   23.10    6.40
  -6   9   1   28.60    4.80
  -6  -9  -1   22.80    4.90
  -6  -9   1   17.00    4.60
   6   9   1   22.70    5.30
  -6  -9   1   20.10    5.00
   6  -9  -1   21.10    4.50
   6   9   1   26.50    6.90
  -6  -9   1   29.00    6.60
   6   9   1   22.50    3.20
   6   9   1   29.70    3.30
   6  -9  -1   35.80    7.00
  -6   9  -1   19.40    3.90
   6  -9  -1   22.80    5.60
   6  -9  -1   22.90    5.30
  -6  -9   1   30.90    5.50
   7   9  -1    2.90    1.50
  -7  -9  -1    4.90    3.80
  -7  -9  -1    4.00    3.00
   7   9  -1    9.10    3.80
   7   9  -1    1.40    3.10
   7  -9   1    8.50    4.00
   7  -9   1   12.20    4.30
  -7  -9  -1    6.60    3.50
  -7  -9  -1    5.10    1.70
   7  -9   1   -1.30    3.40
  -7  -9  -1    5.90    3.70
   7   9  -1    7.10    1.90
   7   9  -1    6.30    4.20
   7   9  -1    5.50    1.70
  -7   9   1    4.10    2.70
   7  -9   1    3.90    3.20
   7  -9   1    6.80    3.30
  -7   9  -1    6.70    5.00
  -7  -9   1    2.20    3.00
   7  -9  -1    7.00    4.80
   7  -9  -1    7.90    4.30
   7   9   1    5.00    2.40
   7   9   1    5.20    3.40
  -7  -9   1   11.10    3.60
  -7  -9   1    1.20    3.20
   7  -9  -1    6.00    3.10
   7  -9  -1    9.10    3.60
   7  -9  -1    6.30    3.90
   7   9   1    2.40    1.90
   7   9   1   -0.50    2.70
  -7  -9   1   -4.50    4.80
   8   9  -1   17.40    3.00
   8   9  -1   11.90    4.70
  -8  -9  -1   14.40    4.50
   8  -9   1   16.30    5.40
   8   9  -1   12.00    2.70
  -8  -9  -1    9.30    4.30
  -8  -9  -1   16.10    5.60
   8   9  -1   17.30    3.00
  -8  -9  -1   17.80    5.30
   8  -9   1   17.80    5.00
   8  -9   1    6.80    4.30
   8  -9   1   17.90    5.70
  -8  -9   1   14.10    5.10
   8   9   1   18.00    2.70
   8  -9  -1   19.70    5.60
   8   9   1   15.30    5.20
  -8   9  -1    7.60    3.30
   8  -9  -1   17.90    5.10
   8   9   1   11.00    3.00
   8   9   1   14.60    3.40
  -8  -9   1   18.80    5.10
  -8  -9   1   36.80    8.50
   8  -9  -1    9.60    4.90
  -8  -9   1    9.30    4.20
  -9  -9  -1   36.80    8.50
   9  -9   1   25.20    6.20
   9  -9   1   20.70    5.60
  -9   9   1   24.10    5.90
   9   9  -1   21.10    3.80
   9   9  -1   20.00    3.90
   9   9  -1   11.30    4.50
  -9  -9  -1   35.90    6.50
   9   9  -1   24.10    4.00
  -9  -9  -1   27.40    6.00
   9  -9   1   17.60    5.30
  -9  -9   1   22.40    6.90
   9   9   1   24.60    4.20
   9  -9  -1   19.80    5.60
   9   9   1   22.30    4.70
  -9  -9   1   19.40    5.20
   9   9   1   25.40    4.00
  -9  -9   1   27.50    6.30
   9  -9  -1   20.70    6.40
   9   9   1   26.20    6.70
   0 -10  -1    8.00    2.50
   0 -10  -1    6.60    2.40
   0 -10  -1    8.00    2.50
   0 -10   1    4.60    2.20
   0  10  -1    8.20    1.80
   0 -10   1    7.50    2.10
   0 -10   1    5.90    2.20
   0 -10   1    4.60    2.10
   0  10   1    5.90    2.10
   0 -10  -1    9.50    2.90
   0  10   1    4.50    2.20
   1 -10   1  276.27   10.80
  -1 -10  -1  270.17   10.90
  -1  10   1  261.97   10.10
  -1 -10  -1  283.67   12.40
   1  10  -1  281.17   12.70
   1  10  -1  276.57    9.50
  -1 -10  -1  274.27   13.20
   1 -10   1  274.97    9.90
   1 -10   1  257.97    9.60
  -1 -10  -1  251.77   11.90
   1 -10   1  264.57   10.80
   1 -10   1  272.37    9.80
  -1 -10  -1  269.27   11.70
   1 -10   1  276.27   10.30
  -1 -10   1  266.87    9.90
  -1 -10   1  286.57   11.20
  -1  10  -1  288.97    9.00
   1  10   1  265.87   12.30
   1  10   1  271.37   10.70
   1 -10  -1  276.17   11.70
   1 -10  -1  268.67    9.40
  -1 -10   1  289.77   12.80
   1 -10  -1  292.87   11.00
  -1 -10   1  282.47   11.20
   1 -10  -1  261.47   11.80
   2  10  -1    0.00    1.60
   2 -10   1    1.20    1.70
   2  10  -1    1.00    1.60
  -2 -10  -1   -1.10    1.70
   2  10  -1    2.50    2.00
   2 -10   1    1.20    1.80
  -2 -10  -1    2.00    2.40
  -2 -10  -1    0.60    2.10
  -2 -10  -1    4.60    3.60
   2 -10   1    3.90    2.20
  -2  10   1    3.30    1.80
   2 -10   1   -0.30    1.40
  -2 -10  -1   -0.80    1.90
  -2 -10   1    3.40    2.60
   2 -10  -1    0.20    2.10
   2  10   1    1.60    1.80
   2 -10  -1    1.90    1.90
  -2 -10   1   -2.00    1.40
  -2  10  -1    3.20    1.40
   2  10   1    3.50    2.60
   2 -10  -1    1.10    1.80
  -2 -10   1    3.50    2.30
  -2 -10   1    2.10    1.70
   2 -10  -1    1.30    1.70
  -2 -10   1    3.30    1.90
   2  10   1   -1.90    1.50
  -3 -10  -1   10.40    3.60
  -3  10   1   12.90    2.90
   3 -10   1   20.20    4.30
   3 -10   1   16.50    3.60
   3 -10   1   14.60    3.30
   3  10  -1   14.90    4.50
  -3 -10  -1   13.90    3.60
  -3 -10  -1   13.70    3.40
   3 -10   1   16.50    3.70
  -3  10   1   16.80    3.70
   3  10  -1   13.50    3.10
  -3 -10  -1   15.20    3.40
   3  10   1   13.80    3.60
  -3 -10   1   13.70    4.00
   3 -10  -1   20.50    4.00
   3  10   1   16.30    3.60
  -3 -10   1   19.40    3.60
   3 -10  -1   12.40    3.00
   3  10   1    9.50    4.20
   3 -10  -1   16.80    3.70
  -3 -10   1    9.80    3.20
  -3  10  -1   18.80    2.90
  -3 -10   1   12.90    3.00
  -3 -10   1    9.20    3.00
  -4 -10  -1    0.90    2.30
  -4 -10  -1    0.80    2.00
   4 -10   1    2.50    2.50
   4  10  -1    4.30    2.20
   4  10  -1   -0.60    3.30
   4 -10   1    4.10    2.50
  -4 -10  -1   -1.60    1.40
  -4 -10  -1    5.30    3.10
   4  10  -1    5.50    3.40
  -4 -10  -1    4.50    2.90
  -4  10   1    0.90    2.00
   4 -10   1   -0.80    2.10
   4 -10   1    3.60    2.20
   4 -10  -1    4.00    2.40
   4 -10  -1    0.80    2.30
   4  10   1    3.00    2.50
  -4 -10   1    3.50    2.20
  -4 -10   1    0.00    1.60
  -4 -10   1    5.10    2.50
   4  10   1   -4.00    1.90
  -4  10  -1    0.20    1.90
  -4 -10   1    7.00    3.40
   4 -10  -1    3.70    3.00
  -4  10  -1    1.70    1.90
   4  10   1   -1.50    1.70
  -4 -10   1    0.70    2.10
   4 -10  -1   -4.40    1.90
  -5 -10  -1   90.69    9.30
  -5 -10  -1   96.49    6.30
  -5  10   1  107.59    7.40
   5  10  -1   89.99    9.70
  -5 -10  -1   85.69    7.50
  -5 -10  -1   82.19    8.30
   5  10  -1   76.99    7.20
   5 -10   1   89.39    7.80
   5 -10   1   93.69    8.00
  -5 -10  -1   83.99    8.00
   5 -10   1   73.19    8.10
   5 -10   1   95.39    7.00
   5  10   1   82.49    7.70
  -5 -10   1   78.29    8.90
   5 -10  -1   86.39    8.00
   5  10   1   93.09    9.60
  -5 -10   1   77.79    7.70
  -5 -10   1   83.79    7.00
   5  10   1   81.39    7.50
   5 -10  -1   79.19    7.00
   5 -10  -1   80.79    7.80
  -5  10  -1   83.19    6.60
  -5 -10   1   88.99    5.50
  -5 -10   1   81.39    7.50
  -5  10  -1   85.69    6.30
   5 -10  -1   81.69    8.00
   6  10  -1   10.30    4.10
   6 -10   1    3.70    3.30
   6  10  -1    7.40    3.10
  -6 -10  -1    0.30    2.30
   6 -10   1   11.00    4.10
   6 -10   1    4.00    2.70
  -6 -10  -1    6.70    2.30
  -6 -10  -1    5.90    3.60
   6  10  -1    9.70    5.00
  -6 -10  -1    5.70    3.30
   6 -10   1    8.40    3.40
  -6 -10  -1    7.80    4.40
  -6 -10   1    3.10    2.60
  -6 -10   1    5.90    4.10
   6 -10  -1   11.00    3.70
  -6 -10   1    8.30    3.30
   6 -10  -1   10.00    3.60
   6 -10  -1   12.10    4.30
  -6 -10   1    6.00    3.30
   6  10   1    6.70    3.70
   6  10   1    8.40    3.40
  -6  10  -1   12.50    3.20
   6 -10  -1    4.20    2.90
  -7 -10  -1   30.60    7.40
   7 -10   1   31.00    6.50
  -7 -10  -1   26.90    5.50
  -7 -10  -1   28.90    6.70
  -7  10   1   28.20    8.10
   7 -10   1   32.90    6.70
   7 -10   1   24.70    6.10
  -7 -10  -1   27.10    3.50
   7 -10   1   27.60    6.50
  -7 -10  -1   29.70    6.10
   7 -10  -1   36.90    7.10
   7  10   1   28.50    6.30
  -7 -10   1   27.00    5.60
   7 -10  -1   24.00    5.50
   7 -10  -1   34.30    7.30
   7 -10  -1   30.50    7.10
   7 -10  -1   35.20    6.70
  -7  10  -1   30.10    5.20
   7  10   1   25.00    2.70
  -7 -10   1   31.00    5.80
  -7 -10   1   22.90    6.50
  -7 -10   1   35.20    6.20
   7  10   1   25.00    2.60
  -8 -10  -1   34.50    7.80
  -8  10   1   33.50    6.10
   8  10  -1   37.70    7.10
   8 -10   1   42.30    8.60
   8 -10   1   43.60    7.60
  -8 -10  -1   42.50    7.90
   8 -10   1   42.60    7.80
  -8 -10  -1   37.60    6.90
  -8 -10  -1   35.50    7.90
   8  10   1   37.00    7.60
   8 -10  -1   31.80    6.70
  -8 -10   1   41.60    6.40
   8 -10  -1   59.79    9.80
  -8 -10   1   29.50    6.00
  -8 -10   1   43.60    9.00
   8 -10  -1   41.50    8.00
   8  10   1   37.70    5.40
   8  10   1   45.20    4.20
   0 -11  -1   59.29    5.60
   0  11   1   57.09    5.00
   0  11   1   62.09    4.80
   0 -11   1   52.69    4.20
   0 -11   1   46.40    4.90
   0  11  -1   59.09    3.70
   0 -11  -1   57.99    5.00
   0 -11   1   57.19    4.90
   0 -11   1   53.49    5.10
   0 -11  -1   55.09    5.10
  -1  11   1   15.60    3.20
   1 -11   1   11.60    2.50
  -1 -11  -1   14.00    3.30
   1 -11   1   13.50    2.60
   1 -11   1   14.20    2.70
  -1 -11  -1   16.70    3.90
  -1 -11  -1   11.60    3.10
  -1 -11  -1   12.40    3.80
  -1 -11  -1    9.90    2.80
   1  11  -1   15.30    2.40
  -1  11   1   12.40    2.60
   1  11   1   10.20    3.30
  -1 -11   1    8.70    3.00
  -1 -11   1   13.00    2.90
   1 -11  -1   12.30    2.30
   1 -11  -1   11.60    3.10
  -1  11  -1   14.50    2.10
   1 -11  -1   14.90    3.00
  -1 -11   1   11.30    2.50
   1  11   1    9.80    2.60
   1  11   1   13.70    3.10
  -1 -11   1   11.40    2.90
  -2 -11  -1   21.00    4.00
  -2 -11  -1   17.20    3.80
   2 -11   1   17.10    3.00
   2  11  -1   18.00    4.40
   2 -11   1   16.40    3.50
  -2  11   1   19.50    3.10
   2 -11   1   10.60    3.00
  -2 -11  -1   17.50    4.10
   2 -11   1   12.50    2.90
  -2 -11  -1   17.20    3.40
  -2  11   1   19.60    4.00
  -2 -11  -1   20.60    4.30
   2 -11  -1   15.30    3.50
  -2 -11   1   19.00    3.80
  -2 -11   1   21.20    3.50
  -2 -11   1   14.90    3.70
  -2 -11   1   13.00    3.20
  -2 -11   1   15.70    3.90
   2 -11  -1   17.90    3.30
   2 -11  -1   12.70    3.60
  -2  11  -1   18.70    2.60
   2 -11  -1   18.80    3.40
   2  11   1   15.80    4.00
   2  11   1   20.90    5.60
   3 -11   1   14.60    3.50
  -3 -11  -1    9.00    2.90
  -3  11   1   11.70    2.70
  -3 -11  -1   17.60    4.20
  -3 -11  -1    6.70    2.90
   3  11  -1    7.50    3.20
  -3 -11  -1    9.90    3.60
   3  11  -1   14.30    3.20
   3 -11   1   11.00    3.10
   3 -11   1   13.30    3.20
   3  11  -1   14.20    3.10
   3 -11   1   14.00    3.00
  -3 -11  -1    8.20    2.90
  -3 -11   1   10.10    2.70
   3 -11  -1   12.10    3.10
  -3  11  -1   12.50    2.50
   3 -11  -1   11.80    3.50
   3 -11  -1   17.40    3.80
  -3 -11   1   11.20    3.20
  -3  11  -1   18.70    2.90
   3 -11  -1    6.70    3.10
  -3 -11   1    9.70    4.10
   3  11   1   10.10    3.40
   3  11   1   12.00    3.40
   3  11   1    9.50    3.00
  -3 -11   1    6.70    3.20
  -3 -11   1    9.20    2.90
   4 -11   1   80.39    6.30
  -4 -11  -1   90.39    8.90
   4 -11   1   88.69    8.00
  -4 -11  -1   81.69    6.90
  -4 -11  -1   70.39    7.40
  -4  11   1   84.89    6.30
   4 -11   1   84.59    7.50
  -4  11   1   97.59    7.60
  -4 -11  -1   89.89    6.90
   4  11  -1   73.89    8.60
   4  11  -1   85.59    7.20
   4  11  -1   78.99    6.60
  -4 -11  -1   83.19    8.00
   4 -11   1   88.29    7.10
   4 -11  -1   71.89    7.30
   4 -11  -1  102.09    9.00
   4  11   1  113.49   10.10
  -4 -11   1  101.99    8.00
   4 -11  -1   96.89    8.10
  -4  11  -1   82.79    5.70
  -4 -11   1   78.79    8.70
   4  11   1   84.79    7.20
  -4 -11   1   88.79    6.40
   4  11   1   82.79    7.40
  -4 -11   1   90.59    6.90
  -4  11  -1   82.09    5.90
   4 -11  -1   93.29    7.10
  -5 -11  -1   -0.10    2.90
   5 -11   1   10.00    3.80
  -5 -11  -1    5.80    3.00
   5  11  -1    9.20    3.50
   5  11  -1    1.00    2.90
   5 -11   1   13.90    3.90
  -5 -11  -1   12.10    3.70
   5 -11   1    3.80    2.70
   5  11  -1    8.10    3.70
  -5 -11  -1    4.40    2.20
  -5  11   1    6.40    2.80
   5 -11   1    9.10    4.10
  -5 -11  -1    5.30    3.30
  -5 -11   1    5.10    2.90
   5 -11  -1    6.00    3.00
  -5  11  -1    3.40    2.30
   5  11   1    7.00    3.30
  -5 -11   1   14.50    4.60
   5 -11  -1    8.80    3.80
  -5 -11   1    6.80    3.70
   5 -11  -1   11.40    3.70
   5  11   1    3.70    3.70
  -5 -11   1   10.40    3.80
   5 -11  -1   10.60    4.10
  -5 -11   1    8.50    2.30
   6 -11   1   31.30    6.20
  -6 -11  -1   49.20    8.40
  -6 -11  -1   41.40    6.60
  -6 -11  -1   34.10    4.10
  -6 -11  -1   41.40    7.70
   6 -11   1   52.59   10.00
   6  11  -1   37.40    6.50
   6  11  -1   29.20    5.50
  -6 -11  -1   50.09    7.30
  -6  11   1   39.00    5.80
   6 -11   1   39.20    6.70
   6 -11   1   43.10    8.30
   6 -11   1   28.60    5.80
   6 -11  -1   45.40    7.40
  -6 -11   1   45.80    7.80
   6  11   1   34.10    6.10
  -6 -11   1   46.20    8.20
   6 -11  -1   35.40   11.40
  -6 -11   1   38.70    6.00
   6 -11  -1   33.90    5.40
   6 -11  -1   34.50    6.70
  -6  11  -1   40.20    5.40
   7 -11   1   19.60    5.30
   7 -11   1   14.60    4.90
   7 -11   1   36.40    8.10
   7 -11   1   21.10    5.80
  -7 -11  -1   18.70    5.70
   7 -11   1   24.20    5.50
   7  11  -1   15.80    4.80
  -7 -11  -1   17.80    5.80
  -7  11   1   22.30    4.90
   7 -11  -1   32.20    6.20
  -7 -11   1   25.80    5.10
  -7 -11   1   23.90    6.80
  -7  11  -1   23.80    4.60
   7  11   1   28.70    6.80
   7 -11  -1   22.80    5.80
  -7 -11   1   19.10    4.60
   7 -11  -1   19.40    6.10
   0  12   1    2.40    1.70
   0 -12  -1    0.10    1.40
   0 -12  -1   -1.50    1.50
   0 -12   1   -2.10    1.20
   0 -12  -1   -0.50    1.50
   0 -12   1    1.30    1.90
   0 -12  -1    3.30    2.30
  -1 -12  -1   16.60    4.20
  -1 -12  -1   23.70    4.40
  -1  12   1   21.50    3.30
  -1 -12  -1   22.20    3.70
   1  12  -1   20.60    2.40
  -1 -12  -1   21.50    4.10
   1 -12   1   17.10    2.70
   1 -12   1   19.60    3.00
  -1 -12  -1   12.90    3.80
  -1 -12   1   20.20    3.80
  -1 -12   1   18.10    3.00
   1  12   1   10.30    3.40
  -1 -12   1   24.90    4.80
   1 -12  -1   18.10    3.40
   1 -12  -1   15.80    3.70
   1 -12  -1   22.90    4.30
   1  12   1   16.60    3.20
  -1 -12   1   15.00    3.90
  -1 -12   1   19.90    3.60
   2 -12   1   18.40    3.00
  -2 -12  -1   13.90    3.40
   2 -12   1   21.40    3.80
  -2  12   1   17.80    3.20
   2  12  -1   15.70    2.70
   2 -12   1   19.90    3.40
   2 -12   1   20.30    4.00
  -2 -12  -1   10.60    3.60
  -2 -12  -1   25.30    4.10
   2  12  -1   20.60    4.30
  -2 -12  -1   24.40    4.80
  -2 -12  -1   14.40    3.80
  -2 -12   1   15.40    3.00
  -2 -12   1   16.20    3.80
   2  12   1   12.60    3.10
   2  12   1   22.00    3.90
  -2  12  -1   17.70    2.20
   2 -12  -1   18.40    4.10
   2 -12  -1   18.40    3.00
   2 -12  -1   12.90    3.40
   2 -12  -1   19.70    3.50
  -2 -12   1   15.50    3.80
   2  12   1   14.70    4.10
  -2 -12   1   16.70    3.60
  -2 -12   1   18.40    4.30
   3 -12   1   21.30    4.40
  -3  12   1   24.50    4.20
  -3 -12  -1   24.00    4.70
  -3  12   1   10.50    2.90
   3 -12   1   20.80    3.50
  -3 -12  -1   17.00    4.20
  -3 -12  -1   19.30    3.90
   3  12  -1   17.10    4.60
  -3 -12  -1   25.20    5.20
   3 -12   1   21.10    4.10
   3 -12  -1   12.20    3.60
   3 -12  -1   13.70    3.40
  -3 -12   1   21.30    3.70
  -3 -12   1   18.40    4.70
  -3 -12   1   19.20    4.30
  -3  12  -1   13.40    2.30
  -3  12  -1   22.60    2.90
   3  12   1   10.70    3.60
  -3 -12   1   22.20    4.30
   3 -12  -1   20.50    4.30
   3 -12  -1   20.60    3.80
  -3 -12   1   18.00    3.80
  -4 -12  -1    0.80    1.90
  -4 -12  -1    1.80    2.50
   4 -12   1   -0.10    1.60
   4 -12   1   -4.50    2.30
   4 -12   1    2.20    2.00
  -4 -12  -1   -1.70    1.70
   4  12  -1   -1.40    1.60
  -4 -12  -1    3.00    3.10
  -4 -12  -1    0.30    2.10
   4  12  -1    1.10    2.60
   4 -12   1    4.60    2.80
  -4  12   1    4.20    2.20
   4  12  -1   -1.30    1.90
  -4  12  -1    0.70    1.70
  -4 -12   1   -0.10    1.90
  -4 -12   1   -2.20    1.70
   4 -12  -1   -1.50    2.00
  -4 -12   1    0.30    1.90
  -4 -12   1   -1.20    1.90
   4  12   1   -5.20    2.70
   4 -12  -1    1.90    2.40
  -4 -12   1    2.50    2.80
   4  12   1   -1.30    2.00
   4 -12  -1   -4.30    2.90
  -5 -12  -1   61.79    5.80
   5 -12   1   51.89    8.30
  -5 -12  -1   72.99    8.60
  -5 -12  -1   73.79    8.10
   5 -12   1   40.80    6.20
   5 -12   1   67.69    6.70
   5 -12   1   62.99    6.60
  -5 -12  -1   49.99    6.90
   5  12  -1   55.99   10.10
   5  12  -1   69.09    7.20
  -5  12   1   50.49    5.90
   5 -12   1   78.59    8.30
   5  12  -1   57.79    6.30
  -5 -12  -1   58.59    8.20
   5  12   1   45.60    8.30
   5  12   1   48.80    7.30
  -5 -12   1   51.59    6.10
  -5 -12   1   60.09    7.80
   5 -12  -1   59.39    8.00
   5 -12  -1   54.49    6.00
  -5 -12   1   64.49    5.20
   5 -12  -1   65.29    8.40
  -5 -12   1   76.39    9.10
   5 -12  -1   50.59    7.50
   0  13   1   -0.50    2.30
   0 -13   1    4.50    2.30
   0 -13  -1   -3.60    2.30
   0 -13  -1    1.30    1.60
   0 -13  -1   -0.40    3.30
   0 -13   1    1.00    1.60
   0 -13   1    0.00    1.30
   0 -13  -1    3.10    2.10
   0 -13  -1   -0.20    1.80
   1 -13   1   18.10    3.90
  -1 -13  -1    9.80    2.90
  -1 -13  -1   10.70    5.40
  -1 -13  -1   20.30    4.30
  -1 -13  -1   13.10    3.40
  -1 -13  -1   24.40    4.80
   1 -13   1   12.40    2.40
  -1 -13   1   13.40    2.60
  -1 -13   1   15.30    3.70
   1 -13  -1   11.30    3.10
   1 -13  -1   13.10    3.10
  -1 -13   1   10.10    4.20
  -1 -13   1   12.00    3.50
  -2 -13  -1    9.10    3.00
   2 -13   1    6.00    3.10
  -2 -13  -1    6.40    3.20
  -2 -13  -1    8.10    2.70
  -2 -13  -1    3.20    3.10
  -2 -13  -1   10.10    3.70
   2 -13   1    8.30    2.20
  -2 -13   1    7.10    3.50
   2 -13  -1    3.20    2.10
  -2 -13   1    9.50    2.50
   2  13   1   11.60    3.80
  -2 -13   1   15.30    3.60
  -2 -13   1    4.10    2.80
   2 -13  -1    5.60    2.60
   2 -13  -1    8.90    3.30
  -3 -13  -1   28.90    5.60
  -3 -13  -1   19.30    5.30
  -3 -13  -1   23.80    4.50
   3 -13   1   27.60    3.80
   3 -13   1   27.40    5.20
   3 -13   1   23.90    4.10
  -3 -13  -1   22.60    5.10
  -3 -13  -1   23.50    4.60
   3  13  -1   20.00    4.90
   3 -13  -1   26.20    4.20
  -3 -13   1   27.40    4.90
   3 -13  -1   23.50    4.00
   3 -13  -1   13.60    4.60
  -3 -13   1   23.30    5.60
   3  13   1   28.20    4.70
   3  13   1   18.30    4.60
  -3 -13   1   22.30    4.60
  -3 -13   1   25.10    4.40
   3 -13  -1   18.50    3.80
  -3 -13   1   27.60    4.20
   4 -13   1    8.10    4.30
  -4  13   1    7.40    2.80
   4 -13   1    3.10    2.50
  -4 -13  -1    9.40    4.00
   4 -13   1    8.10    2.70
   4  13  -1    1.90    3.60
  -4 -13  -1    5.00    3.10
  -4 -13  -1   15.90    4.40
  -4  13  -1   13.30    2.30
  -4 -13   1    7.30    3.80
  -4 -13   1    6.60    2.90
   4  13   1    8.30    4.30
  -4 -13   1    4.40    3.70
   4 -13  -1    7.50    3.10
  -4 -13   1    6.60    2.70
   4 -13  -1   12.70    4.80
   4 -13  -1   12.50    3.90
  -4 -13   1    6.60    3.00
   4 -13  -1    5.60    3.20
  -1   0  -2   34.70    2.00
  -1   0  -2   35.80    2.10
   1   0  -2   35.40    2.10
  -1   0   2   33.30    2.20
  -1   0   2   39.80    2.20
   1   0  -2   32.30    2.10
   1   0  -2   36.60    2.30
  -1   0   2   36.30    2.20
   1   0   2   35.00    2.10
   1   0  -2   35.00    2.20
  -1   0  -2   32.40    2.00
   1   0  -2   33.30    2.40
   1   0   2   34.70    2.10
   1   0   2   37.00    2.10
   1   0   2   35.40    2.00
  -1   0   2   35.20    2.20
   1   0   2   35.30    2.30
  -1   0  -2   35.20    2.40
  -2   0   2 1015.50   23.80
  -2   0   2  985.60   24.60
   2   0   2 1034.50   24.00
  -2   0   2 1008.20   24.00
  -2   0   2 1030.20   24.30
  -2   0   2 1000.90   23.90
  -2   0  -2 1055.09   24.00
   2   0   2 1007.40   23.70
  -2   0  -2 1057.09   24.80
   2   0  -2 1042.50   24.00
   2   0  -2 1020.60   24.30
   2   0   2 1026.40   23.30
  -2   0  -2  980.50   23.70
   2   0  -2 1048.20   24.20
   2   0  -2 1028.70   24.80
   2   0  -2 1029.20   23.70
  -3   0   2  953.30   23.50
   3   0  -2  994.70   25.20
  -3   0   2  940.61   23.40
  -3   0   2  890.61   24.00
  -3   0   2  915.81   24.80
   3   0  -2  950.40   23.50
   3   0  -2  892.21   23.30
   3   0  -2  948.51   23.50
   3   0  -2  940.51   24.10
   3   0   2  923.31   24.80
  -3   0  -2  955.50   23.90
   3   0   2  935.41   22.80
  -3   0  -2  964.40   23.60
  -3   0   2  902.41   23.80
   3   0   2  966.70   26.30
   3   0  -2  979.20   23.90
  -3   0  -2  966.40   22.90
   3   0   2  865.91   23.20
  -3   0  -2  969.70   24.80
  -3   0  -2  954.30   23.50
   3   0   2  973.90   23.70
  -4   0   2  194.28    9.20
  -4   0  -2  191.78    8.60
   4   0   2  177.28    8.80
   4   0  -2  179.78    9.50
   4   0  -2  176.98    9.50
  -4   0   2  194.88    8.70
  -4   0  -2  182.68    8.40
   4   0  -2  193.98    8.80
   4   0  -2  187.28    8.80
  -4   0  -2  186.78    8.70
   4   0  -2  193.88    9.10
  -4   0  -2  186.78    7.90
  -4   0   2  161.58    8.70
   4   0   2  190.78    7.90
   4   0  -2  175.18    7.10
   4   0   2  184.38    9.60
   4   0   2  199.58    9.30
   4   0   2  180.98    8.50
  -4   0   2  212.18    8.90
   4   0  -2  201.18    8.80
  -4   0  -2  193.28    9.60
  -5   0  -2   -1.70    1.50
   5   0   2    1.00    1.80
  -5   0   2    2.30    2.10
  -5   0   2    2.50    2.40
   5   0  -2    0.10    1.40
  -5   0  -2    3.60    2.30
   5   0   2    0.70    2.40
   5   0   2    0.90    1.90
   5   0   2   -1.10    1.50
  -5   0   2   -1.60    1.40
   5   0  -2    1.50    1.80
   5   0   2    1.80    2.00
  -5   0  -2   -1.10    1.30
   5   0  -2    0.90    2.10
   5   0  -2   -0.30    2.30
  -5   0  -2    0.20    1.50
   5   0  -2    2.70    2.20
  -5   0  -2    0.30    2.00
   5   0  -2    0.10    1.30
   5   0  -2    1.50    1.90
   6   0   2  264.37   14.60
   6   0  -2  247.98   12.40
   6   0   2  249.68   13.40
  -6   0  -2  259.87   11.90
   6   0  -2  263.17   13.50
   6   0  -2  243.18   11.70
  -6   0  -2  259.37   12.50
  -6   0   2  257.17   11.80
   6   0  -2  233.38   11.50
   6   0   2  247.28   10.60
   6   0  -2  269.97   12.20
   6   0   2  257.07   12.10
   6   0  -2  251.77   13.30
  -6   0  -2  252.37   11.90
  -6   0   2  243.78   12.40
   6   0   2  233.88   12.80
   6   0   2  262.77   12.90
   6   0   2  266.97   12.20
   6   0  -2  264.07   12.60
  -6   0   2  249.18   11.80
  -7   0  -2    0.90    2.20
   7   0   2    0.00    1.90
  -7   0   2   -1.30    1.70
  -7   0  -2   -0.90    1.60
   7   0  -2    2.00    1.70
   7   0   2    0.30    2.00
  -7   0   2    0.60    2.30
   7   0  -2    1.90    1.90
   7   0  -2    4.40    2.80
   7   0  -2   -0.80    1.50
   7   0  -2    0.90    1.60
   7   0   2    0.10    1.40
   7   0   2   -1.00    2.00
  -7   0   2   -1.50    1.90
   7   0   2    1.50    2.30
   7   0   2    2.30    2.70
   7   0   2    0.80    2.30
   7   0  -2    1.30    2.30
   7   0  -2    0.70    2.30
   8   0   2   -0.80    2.60
   8   0  -2    1.70    2.80
  -8   0   2   -1.00    2.40
  -8   0  -2    0.70    2.00
   8   0   2   -1.40    1.50
   8   0  -2   -1.00    2.20
   8   0   2    6.40    3.40
   8   0  -2   -0.20    1.80
   8   0   2    0.20    1.80
  -8   0   2    1.30    3.00
  -8   0  -2   -1.20    2.00
   8   0   2   -3.40    2.00
  -8   0  -2    1.30    2.80
  -8   0   2    1.10    2.10
   8   0  -2   -2.30    1.90
   8   0  -2    5.20    2.50
   8   0   2   -0.70    1.70
   8   0  -2    0.20    1.70
   8   0   2   -2.50    2.10
   8   0  -2   -0.20    1.80
   9   0  -2    9.10    4.20
   9   0  -2   21.50    5.10
  -9   0  -2   17.30    4.50
   9   0   2   19.00    5.20
   9   0  -2   27.30    6.70
  -9   0   2    8.30    3.80
   9   0   2   18.10    4.90
  -9   0  -2    6.80    3.80
   9   0  -2   12.30    4.90
  -9   0   2   18.70    4.80
   9   0   2   19.70    5.60
  -9   0  -2   21.30    5.10
  -9   0   2   15.10    4.60
   9   0   2   18.20    4.40
   9   0   2   12.70    8.30
   9   0  -2   24.00    5.20
   9   0   2   13.30    4.00
   9   0   2   17.40    5.00
   9   0  -2   20.40    5.00
   9   0  -2   19.20    4.30
  10   0  -2    4.50    3.70
  10   0   2    6.20    3.80
  10   0   2    3.80    3.50
 -10   0  -2    5.20    3.20
 -10   0  -2    7.10    4.60
 -10   0   2    8.70    4.10
 -10   0   2   11.40    4.60
  10   0  -2   16.60    6.10
  10   0   2    8.60    2.90
 -10   0   2    7.40    3.50
  10   0  -2    7.70    3.00
  10   0   2    7.20    3.60
  10   0   2    7.90    4.00
  10   0  -2    1.40    2.60
  10   0  -2   11.80    5.00
  10   0  -2    4.50    3.80
  10   0  -2    8.70    3.50
  10   0   2   -0.60    2.60
 -10   0  -2   15.70    4.80
  11   0   2   -1.50    2.70
  11   0   2    3.50    3.00
  11   0  -2    1.50    2.60
 -11   0  -2   -2.20    4.10
 -11   0  -2    2.50    2.90
 -11   0   2    4.00    3.30
 -11   0  -2    3.20    3.30
 -11   0   2   -3.20    4.50
  11   0  -2    5.00    3.70
  11   0   2   -0.30    2.90
  11   0   2    4.10    2.40
 -11   0   2    3.00    3.80
  11   0  -2    6.00    2.70
   0   1   2 1670.33   34.60
   0   1  -2 1629.24   34.50
  -1  -1   2 2462.35   50.59
  -1  -1   2 2322.67   49.10
   2  -1   2  429.66   11.80
   2   1  -2  413.86   14.90
   2  -1   2  458.05   12.20
  -2  -1  -2  444.36   11.40
   2   1  -2  441.76   12.30
  -2   1   2  434.16   13.10
   2  -1   2  448.16   11.50
  -2  -1  -2  452.95   13.30
   2   1  -2  438.56   12.70
  -2  -1  -2  437.16   12.20
  -2   1   2  438.36   12.70
   2   1  -2  417.46   11.60
   2  -1   2  428.96   12.50
  -2  -1  -2  467.25   12.50
  -2   1   2  440.76   11.30
   2   1  -2  433.66   12.70
   2   1  -2  430.26    9.90
  -2   1   2  472.05   12.60
   2   1  -2  437.86   12.70
  -2  -1  -2  432.86   12.60
   2  -1   2  423.06   12.10
   2   1   2  427.26   13.00
   2   1   2  418.66   13.90
  -2  -1   2  446.46   12.10
   2  -1  -2  477.25   12.30
  -2   1  -2  470.65   12.20
  -2   1  -2  446.96   12.60
  -2  -1   2  447.46   12.00
  -2   1  -2  447.86   11.50
   2   1   2  440.76   11.40
  -2  -1   2  437.46   12.80
   2  -1  -2  450.65   12.60
   2   1   2  459.85   12.80
  -2   1  -2  444.26   12.20
   2   1   2  436.26   12.20
   2  -1  -2  465.75   12.50
   2  -1  -2  456.25   12.80
  -2  -1   2  406.26   11.60
  -2  -1   2  428.96   12.10
  -3  -1  -2  265.47    9.40
   3   1  -2  259.57    9.30
   3   1  -2  262.67    9.30
   3   1  -2  260.07    7.30
  -3   1   2  259.17    9.20
   3  -1   2  267.47    9.70
  -3   1   2  259.87   10.30
   3  -1   2  245.18    9.00
   3   1  -2  250.47   10.00
  -3  -1  -2  254.67   10.20
   3  -1   2  260.17   10.00
   3   1  -2  258.47   10.00
   3   1  -2  259.37    9.10
  -3   1   2  242.58    9.40
  -3   1   2  251.67    9.90
  -3  -1  -2  250.87    9.60
  -3   1   2  258.27    8.60
  -3  -1  -2  253.57    9.50
  -3  -1  -2  266.37    8.40
   3  -1   2  263.07    9.20
   3   1  -2  270.37    9.90
   3  -1   2  274.97    8.90
   3   1   2  250.17    9.60
  -3   1  -2  275.77   10.20
   3   1   2  281.97    9.90
  -3  -1   2  258.57    9.50
  -3   1  -2  257.87    8.60
   3   1   2  249.18    8.30
  -3   1  -2  261.27    9.40
  -3   1  -2  254.57    9.10
   3  -1  -2  268.57    9.70
  -3  -1   2  266.77    9.30
   3  -1  -2  269.97    9.50
   3  -1  -2  267.97    8.70
   3  -1  -2  268.17   10.50
   3   1   2  256.37    9.30
  -3  -1   2  261.67    9.40
  -3  -1   2  245.38    9.50
   3  -1  -2  262.77   10.00
  -3  -1   2  249.08    9.60
  -3   1  -2  269.67    9.20
  -3  -1   2  252.87    9.50
  -4  -1  -2   90.59    6.80
   4   1  -2   92.69    6.10
  -4  -1  -2   88.29    6.10
  -4   1   2   92.59    6.10
  -4  -1  -2   93.19    6.10
  -4   1   2   93.79    7.00
   4   1  -2   87.89    6.60
   4  -1   2   87.79    6.30
  -4   1   2   94.29    5.70
   4  -1   2   84.69    5.90
  -4  -1  -2   87.79    6.20
  -4  -1  -2   88.89    5.10
   4  -1   2   80.89    5.50
   4   1  -2   83.79    6.50
   4   1  -2   90.19    6.10
   4   1  -2   92.19    6.30
   4   1  -2   80.49    5.90
   4   1  -2   92.69    4.40
   4  -1   2   90.79    5.60
   4   1   2   85.99    5.00
   4  -1  -2   95.49    7.00
  -4  -1   2   93.59    6.50
  -4   1  -2   87.59    5.40
   4  -1  -2   89.79    6.00
   4  -1  -2   90.69    6.40
  -4  -1   2   83.39    6.10
  -4  -1   2   83.19    6.30
  -4   1  -2   94.99    6.30
   4   1   2   90.49    6.40
   4   1   2   91.79    6.90
  -4  -1   2   92.99    5.90
   4  -1  -2   88.29    5.60
   4   1   2   98.39    6.60
   4  -1  -2   92.79    6.30
  -4   1  -2  100.19    6.30
   5   1  -2  522.35   19.60
   5  -1   2  514.85   16.70
  -5   1   2  564.04   17.90
   5  -1   2  541.65   17.80
   5   1  -2  546.65   18.20
  -5  -1  -2  543.45   17.80
   5   1  -2  528.05   18.10
   5   1  -2  519.45   19.10
  -5  -1  -2  534.85   18.10
   5  -1   2  509.55   18.90
  -5  -1  -2  532.65   16.00
   5  -1   2  556.64   19.60
  -5  -1  -2  562.44   18.60
   5   1  -2  530.25   17.90
   5  -1   2  531.95   17.10
  -5   1   2  521.35   16.80
  -5   1   2  579.54   19.10
   5   1  -2  541.45   14.90
   5   1  -2  538.75   17.60
  -5  -1   2  550.94   18.60
  -5   1  -2  518.05   16.70
  -5  -1   2  530.65   17.60
   5  -1  -2  543.75   18.20
   5   1   2  503.85   17.40
   5   1   2  563.94   18.70
   5  -1  -2  562.34   19.80
   5   1   2  527.45   15.80
  -5   1  -2  532.35   17.50
   5  -1  -2  557.04   17.10
   5  -1  -2  516.25   17.70
  -5  -1   2  521.25   18.00
   5  -1  -2  519.55   16.60
   5   1   2  536.25   18.30
   5  -1  -2  537.25   19.50
   5  -1  -2  552.94   18.90
  -5   1  -2  540.05   18.10
   5   1   2  547.05   18.30
   5   1   2  555.24   19.70
  -6   1   2  410.36   14.90
  -6  -1  -2  397.16   15.60
   6   1  -2  392.86   17.20
   6  -1   2  385.46   15.60
  -6  -1  -2  402.86   14.10
  -6  -1  -2  426.06   17.70
   6   1  -2  397.96   15.80
   6   1  -2  381.66   15.80
   6  -1   2  399.96   14.70
   6   1  -2  433.76   16.50
   6  -1   2  394.26   15.10
   6   1  -2  418.06   13.00
  -6  -1  -2  403.56   16.20
  -6   1   2  415.36   15.70
   6   1  -2  387.66   17.00
  -6  -1  -2  394.56   15.90
   6   1  -2  418.56   15.80
   6  -1   2  409.56   17.50
   6  -1   2  386.46   16.90
  -6   1   2  392.36   16.90
   6  -1   2  409.16   19.20
   6  -1  -2  396.56   14.10
   6   1   2  374.06   15.40
   6  -1  -2  410.86   15.00
  -6  -1   2  422.46   15.80
  -6   1  -2  413.66   15.60
   6   1   2  405.16   13.80
   6   1   2  418.96   16.90
   6  -1  -2  424.16   16.10
   6  -1  -2  385.66   17.20
  -6  -1   2  401.16   16.00
   6   1   2  382.66   16.00
   6  -1  -2  393.46   17.40
   6   1   2  402.46   17.50
  -6   1  -2  403.36   14.90
  -6  -1   2  422.76   16.80
   6   1   2  405.26   16.20
  -6   1  -2  375.56   15.80
  -7   1   2   19.80    4.90
   7   1  -2   25.60    4.70
   7   1  -2   32.70    5.90
   7  -1   2   28.60    5.00
   7   1  -2   29.00    5.30
   7   1  -2   28.00    4.10
   7  -1   2   28.00    5.20
  -7  -1  -2   21.20    4.40
   7  -1   2   28.40    6.50
   7  -1   2   25.40    4.30
   7  -1   2   16.30    4.10
  -7  -1  -2   17.40    4.10
   7   1  -2   27.70    4.90
   7   1  -2   15.00    4.20
  -7   1   2   22.80    4.40
  -7   1   2   19.60    4.40
   7   1  -2   19.90    4.60
   7  -1   2   16.60    3.90
   7  -1   2   28.00    5.60
  -7  -1  -2   19.20    4.30
   7  -1  -2   14.30    3.10
   7  -1  -2   19.60    4.30
   7  -1  -2   28.30    6.00
  -7   1  -2   30.40    5.00
   7   1   2   24.00    4.90
  -7  -1   2   21.40    4.60
  -7  -1   2   30.00    5.20
  -7   1  -2   23.90    4.70
   7  -1  -2   15.20    3.90
   7   1   2   20.90    5.20
  -7  -1   2   33.00    5.80
   7   1   2   28.50    5.50
   7  -1  -2   23.70    4.20
   7   1   2   20.70    4.10
   7   1   2   23.70    4.90
   7  -1  -2   22.80    4.80
   7  -1  -2   27.50    4.90
   7   1   2   22.90    3.70
   8  -1   2  132.49    8.90
   8   1  -2  134.19   10.00
   8  -1   2  133.09   10.30
   8   1  -2  143.39   11.40
   8   1  -2  135.99    7.80
  -8   1   2  153.58   11.10
  -8   1   2  125.49    9.60
   8   1  -2  142.49   10.40
   8  -1   2  135.19    9.60
  -8  -1  -2  138.69   10.30
  -8   1   2  142.19    9.60
   8   1  -2  133.69   11.30
   8  -1   2  127.29   11.20
   8   1  -2  132.49   10.10
   8   1  -2  123.49    9.90
   8  -1   2  142.39   11.70
  -8  -1  -2  150.58   10.90
   8  -1   2  135.09   10.70
  -8  -1  -2  139.49   10.20
   8  -1   2  139.29   10.50
   8   1   2  149.39   10.70
   8  -1  -2  141.89    9.70
  -8  -1   2  133.59   10.10
   8   1   2  138.09    8.40
  -8  -1   2  141.59   10.70
   8  -1  -2  133.49   11.30
   8  -1  -2  133.99    8.60
   8   1   2  151.88   12.20
   8   1   2  144.09   10.30
  -8   1  -2  139.79    9.50
   8  -1  -2  159.48   11.40
  -8   1  -2  122.99    9.40
  -8   1  -2  139.59   10.60
   8   1   2  141.39   10.60
   8  -1  -2  135.49   10.20
  -8  -1   2  151.18   10.20
   8  -1  -2  134.89   10.30
   8   1   2  132.49   11.10
   8   1   2  139.59   10.60
   9   1  -2   34.40    6.50
  -9   1   2   40.40    7.40
   9   1  -2   51.49    7.70
   9  -1   2   41.40    6.90
  -9  -1  -2   40.10    6.60
   9  -1   2   40.60    7.80
  -9   1   2   33.60    6.10
  -9  -1  -2   36.30    6.20
   9   1  -2   29.70    5.90
   9  -1   2   44.00    6.50
   9   1  -2   33.60    6.00
   9   1  -2   34.60    7.20
   9  -1   2   34.80    6.50
  -9  -1  -2   44.50    7.50
   9   1  -2   43.00    6.90
   9  -1   2   37.30    6.60
   9  -1   2   49.20    9.10
  -9   1   2   43.30    6.80
   9  -1   2   41.20    7.00
   9   1  -2   38.40    4.50
   9  -1  -2   32.60    6.00
   9   1   2   46.20    7.40
  -9   1  -2   46.90    7.10
   9  -1  -2   44.90    6.50
  -9  -1   2   48.10    7.40
   9   1   2   37.40    7.60
  -9  -1   2   45.10    7.30
   9  -1  -2   51.49    7.90
   9   1   2   30.30    6.00
  -9   1  -2   40.50    7.10
   9  -1  -2   47.30    9.00
  -9   1  -2   36.20    5.90
   9   1   2   55.49    9.80
   9  -1  -2   31.40    6.30
  -9  -1   2   43.00    7.60
   9   1   2   43.00    5.20
   9   1   2   42.60    7.00
   9   1   2   37.10    6.30
   9  -1  -2   27.70    6.30
  10  -1   2   13.90    4.70
  10   1  -2   25.70    4.60
  10  -1   2   34.40    7.70
  10   1  -2   18.30    5.70
  10  -1   2   23.90    5.60
  10   1  -2   19.40    4.80
  10  -1   2   26.30    6.30
  10   1  -2   27.20    6.00
 -10   1   2   22.40    5.90
  10  -1   2   16.10    5.70
  10   1  -2   15.40    5.50
 -10   1   2   22.80    5.60
 -10  -1  -2   34.40    7.10
 -10  -1  -2   17.20    5.50
  10   1  -2   20.40    6.10
 -10  -1  -2   17.30    4.80
 -10   1   2   21.30    4.80
  10  -1   2   28.30    7.50
  10   1  -2   34.00    7.00
 -10  -1   2   31.00    6.70
  10   1   2   27.50    6.00
 -10  -1   2   23.10    5.80
  10  -1  -2   22.60    5.70
  10  -1  -2   27.10    5.70
  10  -1  -2   19.60    5.10
  10  -1  -2   32.00    8.40
  10  -1  -2   23.50    6.40
 -10  -1   2   18.90    5.40
  10   1   2   21.90    5.70
  10   1   2   13.20    4.70
  10   1   2   26.60    4.90
  10   1   2   21.60    6.30
 -10   1  -2   20.40    5.50
 -10   1  -2   19.10    5.50
 -10   1  -2   19.90    4.50
  10  -1  -2   15.80    5.70
  10  -1  -2   19.10    3.90
 -11  -1  -2   32.70    7.90
 -11  -1  -2   45.50    8.20
 -11   1   2   40.10    6.90
  11  -1   2   38.80    6.80
 -11   1   2   43.00    7.60
  11  -1   2   32.20    6.70
  11  -1   2   52.39    8.80
  11   1  -2   26.90    7.40
  11  -1   2   33.60    5.50
  11   1  -2   40.90    7.50
 -11   1   2   35.10    7.40
 -11  -1  -2   33.00    6.90
  11  -1   2   34.10    7.90
  11   1  -2   36.10    5.50
  11   1  -2   34.20    6.40
 -11   1  -2   36.80    7.10
 -11  -1   2   33.00    7.10
  11   1   2   33.00    5.20
 -11   1  -2   43.50    7.30
  11   1   2   38.50    7.60
  11  -1  -2   41.80    7.00
 -11   1  -2   29.90    6.30
 -11  -1   2   26.90    6.60
  11   1   2   37.60    8.40
  11  -1  -2   36.70    6.90
 -11  -1   2   33.70    7.80
  11  -1  -2   49.40   10.10
  11  -1  -2   43.80    6.90
  11   1   2   60.09   11.30
   0  -2   2 2414.06   52.09
   0   2   2 2532.25   50.79
   0  -2  -2 2406.76   51.59
   0  -2  -2 2598.14   52.09
   0   2   2 2537.75   51.89
   1   2  -2 4747.52  120.89
  -1   2   2 4900.51  136.49
   1  -2   2 4746.73  117.89
  -1  -2  -2 4769.12  137.39
   1   2   2 4695.43  136.69
  -1   2  -2 4964.30  118.39
   1  -2  -2 4823.62  136.19
  -1  -2   2 5001.90  121.69
   2  -2   2  383.06   11.20
  -2   2   2  414.66   13.00
  -2   2   2  438.96   11.90
   2   2  -2  439.36   12.40
   2  -2   2  418.46   12.00
  -2   2   2  421.16   10.20
   2   2  -2  419.06   12.20
  -2  -2  -2  432.56   12.10
   2   2  -2  435.16   11.20
   2   2  -2  403.86   12.80
  -2   2   2  428.46   12.20
  -2  -2  -2  421.76   12.10
   2   2  -2  418.06   11.00
   2  -2   2  433.66   12.20
  -2   2   2  412.06   12.60
   2  -2   2  406.36   12.30
  -2  -2   2  389.36   11.60
  -2  -2   2  409.56   11.60
  -2  -2   2  412.96   11.50
   2   2   2  415.56   12.20
   2   2   2  421.06   11.90
   2   2   2  417.56   13.00
  -2  -2   2  394.66   11.30
  -2   2  -2  453.15   11.40
  -2  -2   2  411.76   12.20
   2  -2  -2  446.06   12.30
   2   2   2  421.76   11.20
   2  -2  -2  443.96   12.70
   2   2   2  425.56   12.90
  -2  -2   2  434.06   11.60
   2  -2  -2  436.76   13.30
  -2  -2   2  408.56   12.80
   2  -2  -2  428.06   11.90
  -3   2   2 1576.54   35.20
   3   2  -2 1617.74   36.80
  -3  -2  -2 1558.64   38.80
   3  -2   2 1544.25   38.00
   3   2  -2 1544.85   38.10
  -3   2   2 1629.64   37.80
  -3  -2  -2 1641.24   37.70
   3  -2   2 1593.54   37.50
  -3  -2  -2 1586.54   37.40
   3   2  -2 1598.84   36.50
  -3  -2  -2 1564.04   38.30
   3   2  -2 1637.14   38.70
   3   2  -2 1600.64   36.90
  -3   2   2 1703.13   37.40
   3   2  -2 1585.84   38.20
   3  -2   2 1586.94   37.60
  -3   2   2 1599.04   39.00
  -3  -2  -2 1615.64   35.60
   3   2   2 1622.94   38.70
   3  -2  -2 1684.93   39.30
  -3  -2   2 1624.94   37.00
  -3  -2   2 1549.14   38.40
  -3  -2   2 1568.24   36.90
  -3   2  -2 1605.94   37.30
  -3  -2   2 1551.94   37.00
   3   2   2 1618.14   37.30
   3  -2  -2 1641.44   37.80
   3  -2  -2 1648.64   35.30
   3   2   2 1690.93   38.20
  -3   2  -2 1613.84   35.40
   3   2   2 1587.44   39.00
   3  -2  -2 1657.03   38.60
   3   2   2 1619.74   35.70
  -3  -2   2 1638.04   37.70
  -3   2  -2 1729.63   37.00
   3  -2  -2 1622.14   37.30
  -4  -2  -2  147.49    8.30
   4  -2   2  143.69    8.20
   4  -2   2  129.09    7.30
   4  -2   2  125.89    8.00
   4  -2   2  134.59    6.40
  -4   2   2  138.89    6.40
   4   2  -2  143.39    8.30
   4   2  -2  133.19    7.20
   4  -2   2  134.49    7.60
  -4  -2  -2  150.78    8.80
   4   2  -2  149.88    7.50
   4   2  -2  131.99    8.00
  -4   2   2  141.49    8.50
  -4  -2  -2  136.29    7.70
   4   2  -2  146.19    5.10
  -4  -2  -2  135.99    6.10
  -4  -2  -2  141.49    7.60
   4   2  -2  134.39    7.20
  -4   2   2  149.09    7.50
   4   2  -2  138.09    8.10
   4  -2  -2  152.48    8.40
   4   2   2  128.39    7.90
  -4   2  -2  132.49    6.30
   4  -2  -2  141.79    6.40
   4   2   2  132.89    6.10
  -4   2  -2  153.08    7.50
   4   2   2  136.99    8.50
   4   2   2  144.29    7.90
  -4  -2   2  131.09    7.40
   4  -2  -2  132.79    8.30
   4   2   2  126.99    8.80
  -4   2  -2  155.28    7.90
  -4  -2   2  129.29    7.20
  -4  -2   2  129.69    8.10
   4   2   2  131.19    7.10
   4  -2  -2  146.49    7.80
   4  -2  -2  154.78    8.10
  -4  -2   2  146.89    7.70
   5  -2   2  122.69    8.40
   5  -2   2  117.19    6.60
   5   2  -2  107.79    7.70
   5  -2   2  124.39    7.70
  -5   2   2  125.69    8.70
   5  -2   2  115.69    7.20
  -5  -2  -2  121.09    7.90
  -5  -2  -2  113.49    7.40
  -5  -2  -2  118.59    7.60
   5  -2   2  123.39    8.40
  -5   2   2  106.69    6.10
   5   2  -2  122.29    5.20
  -5  -2  -2  124.19    8.60
   5   2  -2  112.29    8.20
   5  -2   2  112.39    7.30
   5   2  -2  119.89    7.30
   5   2  -2  128.49    8.40
   5   2  -2  114.59    7.20
   5   2  -2  119.79    7.50
  -5  -2  -2  122.49    6.20
  -5   2   2  134.69    7.80
  -5  -2   2  122.59    7.40
   5   2   2  118.39    7.40
  -5   2  -2  125.19    7.30
   5  -2  -2  113.79    7.30
   5   2   2  127.49    8.20
  -5  -2   2  117.69    7.40
   5  -2  -2  121.29    8.50
   5   2   2  116.89    8.60
  -5  -2   2  126.19    7.70
  -5   2  -2  125.49    6.60
  -5   2  -2  109.39    7.20
  -5  -2   2  112.69    7.70
   5  -2  -2  110.89    7.50
   5  -2  -2  114.19    7.90
   5   2   2  109.69    5.90
   5  -2  -2  116.29    6.40
   5   2   2  117.59    8.10
  -5  -2   2  116.99    7.90
   5   2   2  110.49    7.20
  -6  -2  -2   62.59    4.90
   6   2  -2   69.09    6.10
  -6  -2  -2   64.89    6.40
   6  -2   2   64.29    6.70
   6  -2   2   70.29    6.40
   6   2  -2   69.99    6.90
   6  -2   2   65.39    5.50
   6  -2   2   61.49    5.70
   6   2  -2   72.89    6.30
  -6  -2  -2   70.39    6.30
  -6   2   2   64.09    6.40
  -6   2   2   59.19    6.20
   6  -2   2   76.29    7.20
  -6   2   2   63.19    5.80
   6   2  -2   65.49    9.10
   6   2  -2   72.79    6.30
  -6  -2  -2   69.39    6.60
   6  -2   2   61.49    6.60
   6   2  -2   77.19    7.40
   6   2  -2   69.99    4.30
  -6  -2  -2   73.59    7.20
   6   2   2   69.19    5.20
  -6  -2   2   68.79    6.10
   6  -2  -2   75.39    6.60
  -6  -2   2   64.29    6.50
   6  -2  -2   68.49    7.20
   6   2   2   64.89    7.00
   6  -2  -2   66.29    5.40
   6  -2  -2   63.79    6.90
  -6   2  -2   72.39    6.30
  -6   2  -2   71.69    6.40
  -6   2  -2   61.89    5.20
   6   2   2   68.89    6.30
   6   2   2   67.49    6.10
   6  -2  -2   56.89    6.20
   6   2   2   64.29    6.40
   6  -2  -2   70.19    6.50
   6  -2  -2   66.59    5.80
  -6  -2   2   72.79    6.90
  -7  -2  -2  301.27   12.20
   7  -2   2  314.67   16.00
  -7  -2  -2  320.77   15.30
  -7   2   2  318.07   13.20
   7   2  -2  314.47   16.10
  -7  -2  -2  323.47   14.80
  -7   2   2  307.97   14.20
   7  -2   2  336.07   15.10
  -7  -2  -2  304.57   16.10
   7   2  -2  295.07   16.00
   7   2  -2  311.67   14.60
   7  -2   2  297.17   13.20
  -7  -2  -2  310.97   14.60
   7  -2   2  331.17   16.60
   7  -2   2  304.17   14.80
   7   2  -2  330.27   14.50
  -7  -2  -2  305.17   14.90
   7  -2   2  316.77   13.90
   7   2  -2  324.27   15.60
   7   2  -2  320.87   14.70
   7   2  -2  301.87   10.80
  -7   2   2  320.97   15.70
   7  -2   2  326.47   16.40
   7  -2  -2  315.77   15.70
  -7  -2   2  289.57   14.10
  -7   2  -2  310.47   13.00
  -7   2  -2  308.17   14.00
  -7  -2   2  334.87   15.60
   7  -2  -2  323.97   13.50
   7   2   2  337.27   15.00
   7   2   2  306.47   12.10
   7   2   2  309.57   16.40
   7   2   2  304.47   14.90
   7   2   2  297.37   15.10
   7  -2  -2  303.97   16.40
   7  -2  -2  327.87   15.30
   7   2   2  319.07   14.60
   7  -2  -2  299.67   13.30
   7  -2  -2  309.97   14.90
  -7  -2   2  318.57   15.20
   7  -2  -2  325.47   16.60
  -7   2  -2  333.37   15.20
  -8   2   2   10.30    3.60
   8   2  -2    5.60    3.60
   8  -2   2   16.40    4.70
   8   2  -2   15.70    4.40
  -8   2   2    6.80    3.40
   8   2  -2    7.00    3.40
   8   2  -2   11.70    4.00
   8  -2   2   10.60    3.90
   8   2  -2    2.10    3.20
   8  -2   2   12.00    3.40
  -8  -2  -2    3.60    3.20
   8  -2   2   10.30    4.80
   8  -2   2    9.60    3.80
   8  -2   2   11.90    4.10
  -8  -2  -2    3.80    3.10
  -8   2   2   15.40    4.50
   8   2  -2   11.70    2.70
   8   2  -2   12.20    4.20
  -8  -2  -2    7.90    3.20
   8  -2   2   12.10    4.10
   8  -2  -2    5.60    2.70
  -8  -2   2    6.70    3.10
   8   2   2   14.90    4.30
  -8  -2   2   14.70    4.30
   8  -2  -2    9.80    3.40
   8   2   2   12.20    3.90
  -8  -2   2    9.30    3.60
  -8   2  -2   16.60    4.60
   8   2   2   13.80    4.10
  -8   2  -2   10.10    3.60
   8  -2  -2   14.50    4.30
   8  -2  -2   13.00    4.10
   8  -2  -2   11.30    3.70
   8   2   2   14.30    4.30
  -8   2  -2   13.90    3.60
   8  -2  -2   16.00    5.30
   8   2   2   11.50    4.00
   8   2   2    8.50    4.10
   8   2   2   12.00    3.10
   8  -2  -2    6.20    3.40
  -9  -2  -2   -0.10    2.50
  -9  -2  -2    0.10    4.60
   9   2  -2    2.30    1.90
   9  -2   2    4.40    2.70
   9   2  -2    0.00    2.40
   9   2  -2    5.20    2.90
   9  -2   2    0.90    2.30
   9  -2   2    5.60    2.70
   9  -2   2    2.60    2.60
   9  -2   2    5.00    3.20
  -9   2   2    3.90    3.20
   9   2  -2    4.30    4.40
  -9  -2  -2    1.70    3.00
   9  -2   2    6.10    3.50
   9   2  -2    7.00    3.70
  -9   2   2    1.40    2.20
   9   2  -2    0.40    2.20
   9  -2   2    1.10    2.90
  -9   2   2    5.80    3.30
   9  -2  -2    2.10    2.80
  -9  -2   2    2.20    2.90
   9   2   2    5.80    3.50
   9   2   2    8.60    2.80
   9   2   2    8.50    3.80
   9  -2  -2    1.40    2.40
   9  -2  -2    6.80    4.20
   9  -2  -2    2.50    2.80
   9   2   2   -0.90    3.10
   9   2   2    5.20    3.20
   9  -2  -2    2.30    3.00
   9  -2  -2    5.90    2.70
   9  -2  -2    0.90    2.80
   9   2   2    5.90    3.70
  -9   2  -2    6.80    3.40
  -9   2  -2    4.90    2.70
   9   2   2    5.60    3.50
  -9   2  -2   -0.50    2.60
  10   2  -2   47.10    7.90
  10   2  -2   32.60    7.00
  10  -2   2   51.39    9.30
  10   2  -2   39.20    7.10
  10  -2   2   36.20    8.90
 -10   2   2   36.30    7.30
  10  -2   2   40.60    6.80
  10   2  -2   53.39    8.10
 -10   2   2   51.99    7.90
 -10   2   2   31.10    6.00
  10  -2   2   33.60    6.70
 -10  -2  -2   36.50    7.50
  10   2  -2   39.30    7.30
 -10  -2  -2   40.70    7.20
  10   2  -2   38.40    4.60
  10  -2   2   49.40    7.50
  10  -2   2   32.40    7.10
  10  -2   2   33.80    8.00
 -10  -2  -2   48.80    8.20
  10   2  -2   38.20    8.30
 -10  -2   2   46.50    7.60
 -10  -2   2   36.00    7.40
 -10   2  -2   43.90    7.10
 -10  -2   2   40.10    7.80
  10   2   2   42.30    7.60
  10   2   2   45.90    8.60
  10   2   2   49.99    5.60
 -10   2  -2   41.50    7.70
  10  -2  -2   52.49   12.90
  10  -2  -2   44.40    7.90
  10   2   2   39.60    9.50
  10   2   2   39.30    6.90
  10  -2  -2   34.90    5.90
  10   2   2   37.60    8.50
  10  -2  -2   46.60    8.40
 -10   2  -2   30.70    7.70
  10   2   2   44.00    7.50
  10  -2  -2   37.80    5.70
  10  -2  -2   39.90    8.20
 -11  -2  -2   -0.20    2.70
  11   2  -2   11.10    5.40
 -11  -2  -2    4.20    4.00
  11  -2   2    5.90    3.40
  11   2  -2    0.40    3.20
 -11   2   2   -1.10    3.60
  11  -2   2   -2.90    2.90
 -11  -2  -2   -1.30    4.00
  11   2  -2   -1.90    1.60
  11  -2   2    4.70    3.10
 -11   2   2    6.10    2.90
  11  -2   2   -1.10    3.20
 -11  -2   2    7.90    4.50
  11  -2  -2    6.30    3.80
  11  -2  -2    2.50    3.30
  11   2   2    3.20    2.20
 -11  -2   2    8.00    4.20
  11  -2  -2   -1.00    3.50
  11  -2  -2    7.00    3.30
  11   2   2    6.30    4.60
  11   2   2    9.90    4.20
 -11   2  -2    1.40    3.10
 -11  -2   2    0.90    4.50
 -11   2  -2   -1.20    1.90
   0   3   2   53.29    3.10
   0  -3  -2   52.79    3.20
   0   3   2   46.90    3.30
   0   3   2   51.29    2.90
   0  -3   2   52.49    1.80
   0   3  -2   50.49    1.60
   0  -3   2   49.00    3.10
   0  -3  -2   52.39    3.50
   0  -3  -2   51.59    2.90
   0   3   2   49.60    2.90
   1   3  -2  169.88    6.90
  -1  -3  -2  175.98    6.40
  -1   3   2  177.78    7.00
  -1   3   2  165.98    4.60
  -1   3   2  180.78    6.20
   1  -3   2  157.68    4.80
  -1  -3  -2  178.88    6.80
  -1   3   2  167.48    5.90
  -1  -3  -2  177.28    6.30
   1  -3   2  166.68    5.30
  -1  -3  -2  168.48    6.20
  -1  -3  -2  166.58    7.90
   1   3  -2  164.98    5.20
  -1  -3   2  162.98    4.80
   1  -3  -2  162.68    6.10
   1  -3  -2  180.28    6.20
   1   3   2  171.08    6.70
   1   3   2  163.38    6.20
  -1  -3   2  161.68    5.10
  -1  -3   2  168.28    4.70
   1  -3  -2  162.08    6.00
   1  -3  -2  178.88    7.00
   1   3   2  169.38    5.90
  -1  -3   2  167.38    5.40
  -1   3  -2  177.28    4.80
  -1  -3   2  158.08    6.80
  -1  -3   2  164.68    5.50
   1   3   2  173.58    7.00
   2   3  -2  201.68    7.60
  -2   3   2  209.78    7.50
  -2   3   2  218.98    7.80
   2   3  -2  223.68    8.90
  -2  -3  -2  206.78    7.80
   2   3  -2  212.88    6.20
   2  -3   2  196.38    6.80
  -2  -3  -2  208.38    7.80
  -2  -3  -2  221.98    7.30
   2   3  -2  204.58    7.60
  -2  -3  -2  212.58    8.60
   2  -3   2  210.88    6.00
   2  -3   2  210.48    7.60
   2   3  -2  207.68    7.40
  -2   3   2  214.48    8.70
   2   3  -2  189.28    6.90
   2   3   2  212.48    7.50
  -2  -3   2  199.18    7.20
   2   3   2  212.48    6.20
  -2   3  -2  224.08    6.80
  -2  -3   2  199.28    6.90
   2   3   2  214.08    7.30
   2   3   2  195.38    7.60
  -2  -3   2  197.18    7.10
   2   3   2  217.88    8.70
   2  -3  -2  217.78    8.20
   2  -3  -2  204.98    7.60
   2  -3  -2  222.28    8.00
  -2  -3   2  204.38    8.70
  -2  -3   2  197.28    6.90
  -2  -3   2  199.68    7.70
   2   3   2  206.48    8.60
  -2   3  -2  225.88    7.30
   2  -3  -2  226.68    8.90
   3   3  -2  432.06   13.60
  -3   3   2  445.66   13.70
   3  -3   2  417.06   14.30
  -3  -3  -2  431.56   14.90
  -3  -3  -2  438.46   15.00
   3   3  -2  442.56   15.10
   3  -3   2  422.76   13.90
   3   3  -2  429.76   14.20
  -3   3   2  444.56   13.40
  -3   3   2  418.26   14.70
   3   3  -2  437.56   12.50
   3  -3   2  444.76   14.20
   3  -3   2  434.16   11.40
  -3  -3  -2  450.45   13.80
  -3  -3  -2  426.06   13.80
   3   3  -2  440.56   12.70
  -3  -3  -2  435.66   12.10
  -3   3   2  429.06   10.70
   3   3  -2  436.26   12.70
  -3  -3   2  403.16   13.30
  -3  -3   2  415.76   14.90
   3   3   2  439.16   12.40
   3  -3  -2  426.56   14.40
   3  -3  -2  458.55   13.70
   3  -3  -2  428.26   14.80
   3   3   2  443.56   14.10
  -3  -3   2  435.76   13.20
   3   3   2  433.76   15.00
   3   3   2  422.56   12.20
  -3   3  -2  438.76   12.70
  -3  -3   2  423.16   12.90
  -3  -3   2  406.66   15.70
   3   3   2  399.96   14.60
   3   3   2  427.66   13.30
   3  -3  -2  434.06   13.90
  -4  -3  -2  374.06   14.40
   4  -3   2  362.36   13.60
   4   3  -2  366.96   14.40
   4   3  -2  365.16   12.60
  -4   3   2  368.86   12.90
   4  -3   2  373.46   14.10
  -4  -3  -2  391.66   14.90
  -4  -3  -2  361.46   11.10
  -4   3   2  370.06   14.50
  -4  -3  -2  347.67   13.10
   4  -3   2  362.36   11.00
   4   3  -2  370.96   12.50
   4   3  -2  357.26   12.20
   4   3  -2  375.96   14.20
  -4   3   2  365.26   10.60
  -4  -3  -2  366.36   13.30
   4   3  -2  363.76   14.10
   4  -3   2  348.67   13.80
  -4   3  -2  392.46   12.70
  -4  -3   2  371.76   14.50
   4   3   2  349.87   13.00
   4   3   2  369.36   12.30
  -4  -3   2  379.66   13.00
  -4   3  -2  366.46   10.80
   4  -3  -2  334.57   11.40
   4  -3  -2  368.76   14.60
   4   3   2  357.46   11.20
   4  -3  -2  379.06   13.70
  -4  -3   2  330.77   12.80
  -4   3  -2  383.96   13.30
   4  -3  -2  372.66   14.20
  -4  -3   2  379.96   14.30
   4  -3  -2  398.36   13.50
   4   3   2  346.97   14.30
   4   3   2  353.86   13.40
  -4  -3   2  372.86   13.00
  -4  -3   2  355.56   12.80
   5   3  -2  161.38    9.80
   5   3  -2  174.88    5.90
   5  -3   2  150.48    9.40
   5   3  -2  185.08   10.30
   5   3  -2  172.78    8.80
  -5  -3  -2  157.88    9.90
  -5  -3  -2  165.78    7.20
   5  -3   2  160.58    9.00
   5  -3   2  162.18    8.70
   5   3  -2  187.08    8.70
   5  -3   2  164.48    7.40
  -5  -3  -2  159.88    9.00
   5  -3   2  180.58   10.10
  -5  -3  -2  160.48    9.70
  -5   3   2  166.58    7.10
  -5   3   2  164.98   11.80
   5   3  -2  166.58    9.70
  -5  -3  -2  169.78    9.20
  -5   3   2  172.58    8.90
   5   3  -2  170.98    8.70
   5  -3   2  166.48    9.10
  -5   3  -2  163.58    7.10
   5   3   2  162.28   10.10
   5   3   2  165.18    7.20
   5   3   2  155.18    8.20
  -5   3  -2  181.78    9.40
  -5  -3   2  154.78    8.70
   5   3   2  183.28    9.70
  -5  -3   2  179.88    9.20
   5  -3  -2  172.58    9.00
   5  -3  -2  163.58   10.10
   5   3   2  159.88    8.70
   5  -3  -2  165.58    9.80
  -5   3  -2  174.18    8.50
   5  -3  -2  162.18    9.20
  -5  -3   2  166.58    9.90
  -5  -3   2  163.58    9.00
   5   3   2  158.88    9.80
   5  -3  -2  176.68    7.30
  -5  -3   2  165.78    8.80
   6   3  -2   66.39    3.90
   6   3  -2   70.89    6.20
   6   3  -2   47.00    5.90
  -6  -3  -2   51.39    4.40
  -6  -3  -2   57.99    6.80
   6   3  -2   55.79    5.50
   6   3  -2   69.79    7.10
   6  -3   2   61.39    6.60
  -6  -3  -2   57.79    6.50
   6   3  -2   69.19    7.00
   6  -3   2   67.69    6.20
  -6  -3  -2   54.99    5.80
   6  -3   2   61.99    5.10
   6  -3   2   64.99    6.80
   6  -3   2   56.99    6.00
  -6   3   2   61.39    6.60
   6  -3   2   67.49    7.50
  -6   3   2   66.19    5.00
  -6  -3  -2   56.79    5.90
   6  -3   2   56.99    6.50
   6   3  -2   60.69    5.80
   6   3   2   60.99    5.70
  -6  -3   2   61.39    5.90
  -6  -3   2   61.39    6.80
   6   3   2   65.19    6.60
   6   3   2   57.59    5.90
  -6   3  -2   59.79    5.60
   6   3   2   58.29    4.70
  -6  -3   2   60.39    6.00
   6  -3  -2   67.19    7.10
   6  -3  -2   60.49    6.80
   6  -3  -2   69.99    6.20
   6   3   2   51.19    6.30
   6  -3  -2   56.49    4.70
  -6  -3   2   68.19    6.30
  -6   3  -2   53.09    4.50
   6   3   2   58.89    6.80
   6  -3  -2   65.49    6.40
  -6   3  -2   57.09    6.00
   7   3  -2  443.36   19.60
  -7  -3  -2  435.46   19.90
  -7  -3  -2  422.96   14.70
  -7  -3  -2  438.66   19.00
   7  -3   2  451.45   19.80
   7   3  -2  444.06   17.70
  -7   3   2  464.75   17.90
   7   3  -2  455.65   17.80
  -7   3   2  434.16   18.80
  -7  -3  -2  454.25   18.60
   7  -3   2  425.26   17.40
   7   3  -2  438.96   13.10
   7  -3   2  447.36   15.90
  -7   3   2  444.46   15.40
   7   3  -2  426.86   17.00
   7   3  -2  411.46   19.30
   7  -3   2  446.26   18.40
   7  -3   2  469.35   20.00
  -7  -3  -2  428.86   17.90
   7  -3   2  424.86   19.40
   7   3  -2  404.26   18.60
   7  -3   2  440.06   17.90
   7  -3  -2  417.06   18.90
  -7   3  -2  436.86   18.20
   7   3   2  456.75   19.50
   7   3   2  431.96   18.20
   7  -3  -2  442.46   18.10
   7  -3  -2  471.85   20.50
   7   3   2  428.06   19.80
   7  -3  -2  432.56   24.00
   7   3   2  436.96   17.60
  -7   3  -2  433.36   15.40
   7  -3  -2  450.45   17.40
   7  -3  -2  429.06   15.40
   7   3   2  431.76   14.70
  -7  -3   2  443.36   18.40
   7  -3  -2  427.06   18.30
  -7  -3   2  425.56   17.50
  -7   3  -2  425.96   17.10
  -7  -3   2  421.26   18.70
   7   3   2  423.06   18.60
   8  -3   2   70.79    7.20
   8   3  -2   87.49    8.80
   8   3  -2   77.19    8.70
   8  -3   2   87.69    8.40
   8   3  -2   89.79    9.20
   8  -3   2   83.29    7.00
   8   3  -2   87.79    5.40
   8  -3   2   69.89    8.00
  -8   3   2   83.09    8.10
  -8  -3  -2   73.49    7.70
   8   3  -2   89.99    8.20
  -8   3   2   77.49    8.60
  -8  -3  -2   84.99    8.80
   8  -3   2   86.09    8.90
  -8  -3  -2   76.79    7.90
   8  -3   2   82.99    8.90
   8   3  -2   87.39    7.90
  -8   3   2   83.29    6.60
   8   3  -2   87.39    8.30
  -8  -3  -2   77.79    9.10
  -8  -3  -2   87.29    8.30
   8  -3   2   79.69    8.90
   8  -3  -2   74.39    8.30
   8  -3  -2   79.19    9.10
   8  -3  -2   81.69    9.20
   8  -3  -2   83.19    7.60
   8  -3  -2   68.09    7.80
  -8  -3   2   78.39    7.90
   8  -3  -2   82.19    6.80
   8   3   2   73.29    7.50
   8   3   2   83.89    9.20
  -8  -3   2   84.69    8.80
   8  -3  -2   87.89    8.70
   8   3   2   77.49    8.10
  -8   3  -2   87.79    8.20
  -8   3  -2   86.79    8.50
   8   3   2   72.59    8.20
  -8  -3   2   75.59    7.80
   8   3   2   82.09    9.00
  -8   3  -2   84.69    6.70
   8   3   2   74.69    5.90
   8   3   2   86.49    8.30
   9   3  -2   14.60    5.20
  -9  -3  -2   10.40    3.80
   9   3  -2   22.20    5.30
   9  -3   2   17.60    4.10
  -9   3   2   15.80    5.00
  -9  -3  -2   24.00    5.70
   9   3  -2   17.00    5.00
   9  -3   2    5.20    3.30
   9  -3   2   12.60    4.00
   9  -3   2   10.60    4.40
  -9  -3  -2   19.30    5.20
  -9   3   2   26.00    5.90
   9   3  -2   17.60    5.00
   9   3  -2   11.80    4.50
   9  -3   2   13.70    4.70
  -9   3   2   17.60    4.10
   9  -3   2   26.40    7.50
   9   3  -2   13.10    2.80
   9   3  -2    6.80    3.90
   9   3   2   17.60    4.90
   9  -3  -2   15.50    4.50
   9   3   2   14.90    4.90
   9  -3  -2   25.20    5.50
  -9  -3   2   10.20    3.70
  -9   3  -2   12.20    4.10
  -9   3  -2   16.00    3.90
   9  -3  -2   20.80    5.60
   9  -3  -2   12.20    3.80
   9   3   2   14.40    4.60
  -9  -3   2   14.30    4.40
   9   3   2   11.00    4.40
   9   3   2   19.00    5.00
   9  -3  -2   15.40    5.00
  -9  -3   2   15.10    4.70
   9  -3  -2   21.50    6.60
   9  -3  -2   15.50    5.50
   9   3   2   19.70    4.00
  -9   3  -2   12.10    3.90
  10  -3   2    2.90    3.20
  10   3  -2    5.90    4.10
  10   3  -2   18.50    5.30
  10   3  -2    2.20    2.80
  10   3  -2   11.80    5.70
  10   3  -2    3.70    3.30
  10  -3   2   16.40    4.50
 -10   3   2    6.30    3.80
 -10  -3  -2    9.40    4.20
  10   3  -2    8.40    2.70
  10  -3   2    3.30    3.90
 -10   3   2   -0.20    3.00
 -10  -3  -2    6.00    4.00
  10  -3   2    7.10    3.20
 -10  -3  -2    8.60    4.20
 -10   3   2    7.90    3.10
  10  -3   2    9.20    4.80
  10   3   2    7.40    4.00
  10   3   2    9.90    4.60
  10  -3  -2   11.10    5.30
  10   3   2   10.30    5.00
  10  -3  -2    8.30    4.10
  10   3   2    8.90    4.10
 -10   3  -2    4.20    4.00
 -10   3  -2    9.70    3.20
  10   3   2    9.10    4.40
  10  -3  -2    4.30    3.20
  10  -3  -2    7.70    4.30
  10   3   2    5.30    2.40
 -10  -3   2    6.00    3.60
  10  -3  -2    8.60    4.40
 -10  -3   2    7.20    4.30
 -10  -3   2   10.70    4.30
  10   3   2   15.90    5.00
 -10   3  -2   16.20    4.60
 -11  -3  -2   40.30    8.10
 -11  -3  -2   29.20    7.20
  11   3  -2   30.60    4.40
  11  -3   2   28.20    7.20
  11  -3   2   28.30    6.10
  11   3  -2   33.80    6.70
  11  -3   2   36.70    8.00
 -11  -3  -2   36.20    7.70
 -11   3   2   28.40    6.30
  11   3  -2   34.00    7.90
  11  -3   2   26.50    6.10
 -11   3   2   32.30    5.60
  11  -3   2   29.30    5.90
 -11   3  -2   33.20    7.00
  11   3   2   24.60    4.50
  11   3   2   44.90    9.60
 -11  -3   2   31.10    7.10
  11  -3  -2   25.10    6.30
  11  -3  -2   37.30    6.20
 -11  -3   2   41.00    8.10
 -11  -3   2   34.20    7.20
  11   3   2   28.80    6.70
  11   3   2   33.10    8.60
  11  -3  -2   33.20    6.50
  11  -3  -2   35.60    8.40
 -11   3  -2   38.70    6.30
  11  -3  -2   39.00    8.50
   0   4   2   17.50    2.30
   0  -4  -2   23.10    3.30
   0   4   2   18.10    2.10
   0   4  -2   20.80    1.30
   0   4  -2   20.80    2.60
   0  -4  -2   16.60    2.20
   0  -4  -2   21.30    2.40
   0   4   2   24.40    2.80
   0  -4   2   17.60    2.30
   0  -4  -2   19.80    2.20
   0  -4   2   21.10    1.50
  -1   4   2   98.29    3.60
  -1  -4  -2  102.09    4.90
  -1   4   2   99.49    5.50
   1  -4   2   97.09    4.20
  -1  -4  -2   91.19    5.00
  -1   4   2  102.79    4.60
   1   4  -2  100.19    5.60
   1  -4   2   93.49    3.60
  -1  -4  -2   91.69    4.80
  -1   4   2  101.19    4.80
   1   4  -2   91.69    3.80
  -1  -4  -2   97.09    5.30
   1  -4   2   95.29    4.00
  -1  -4   2   91.49    5.50
  -1   4  -2  101.09    3.50
   1  -4  -2   96.49    3.40
  -1  -4   2   98.49    3.50
   1   4   2  100.89    5.40
  -1  -4   2   96.59    3.80
   1   4   2   97.49    5.50
   1   4   2   96.09    4.40
   1  -4  -2   91.99    5.50
   1  -4  -2  103.99    4.90
   1   4   2   95.29    4.80
   1  -4  -2   99.79    4.90
  -1  -4   2   98.09    4.00
  -1  -4   2   92.29    4.20
   2   4  -2   48.70    3.10
   2   4  -2   46.10    3.50
  -2   4   2   42.80    3.60
   2  -4   2   47.00    3.30
   2   4  -2   49.60    3.80
  -2  -4  -2   53.09    3.80
   2   4  -2   49.40    2.10
   2  -4   2   49.60    3.80
  -2  -4  -2   41.20    3.90
   2   4  -2   50.49    4.80
  -2  -4  -2   46.80    4.60
   2   4  -2   46.10    2.00
  -2   4   2   53.99    4.60
  -2  -4  -2   53.39    4.10
  -2   4   2   47.60    3.80
   2   4   2   50.59    4.70
   2   4   2   52.59    3.90
  -2  -4   2   48.60    3.40
   2   4   2   47.00    4.50
   2  -4  -2   47.90    4.00
  -2   4  -2   49.00    3.40
   2  -4  -2   50.79    4.20
  -2   4  -2   49.20    3.10
  -2  -4   2   41.00    3.20
   2   4   2   48.70    3.90
   2  -4  -2   40.10    4.10
   2  -4  -2   52.69    4.20
  -2  -4   2   43.90    2.80
  -2  -4   2   49.30    3.30
  -2  -4   2   46.80    4.70
  -2  -4   2   51.89    4.00
  -3   4   2  261.17   11.30
   3  -4   2  266.27    7.60
   3   4  -2  270.97    8.80
  -3  -4  -2  273.37   10.60
   3  -4   2  290.37   10.00
   3  -4   2  290.97    9.80
  -3  -4  -2  267.27   10.50
   3   4  -2  270.37    8.60
  -3   4   2  286.27   10.20
  -3  -4  -2  257.87   11.30
   3   4  -2  280.37    9.10
   3   4  -2  295.97   12.10
  -3  -4  -2  274.77    9.20
   3   4  -2  278.07   10.80
  -3  -4  -2  277.87   11.80
   3   4  -2  263.17   10.10
  -3   4   2  279.97   10.20
   3   4   2  272.47    9.40
   3   4   2  280.57   11.70
   3  -4  -2  290.97   11.40
   3   4   2  266.97    8.30
  -3  -4   2  265.07   10.00
   3   4   2  257.07    9.70
   3  -4  -2  297.07   10.80
   3  -4  -2  274.77   11.50
   3   4   2  245.38   10.30
  -3   4  -2  274.77    9.90
  -3  -4   2  276.37    9.80
   3  -4  -2  290.27   10.50
  -3  -4   2  251.97   11.50
  -3   4  -2  277.57    9.30
   3   4   2  291.97   12.10
  -3  -4   2  250.87    9.20
  -3  -4   2  265.97   10.70
   4  -4   2   89.59    6.70
  -4   4   2   90.79    6.90
   4  -4   2   70.39    4.50
   4   4  -2   81.69    5.10
   4   4  -2   73.59    6.70
   4  -4   2   90.49    6.10
   4  -4   2   88.29    6.50
   4   4  -2   79.59    6.40
  -4  -4  -2   79.49    4.60
   4  -4   2   79.69    6.20
   4   4  -2   85.49    5.10
  -4   4   2   88.99    5.90
   4   4  -2   88.39    5.40
  -4  -4  -2   80.49    6.80
  -4  -4  -2   81.09    6.70
  -4  -4  -2   88.99    6.10
  -4  -4  -2   87.39    6.20
   4   4   2   83.49    6.90
  -4   4  -2   89.39    5.40
  -4  -4   2   71.89    6.60
   4  -4  -2   86.49    6.70
  -4  -4   2   88.09    5.60
  -4  -4   2   77.79    6.30
  -4  -4   2   87.99    5.90
   4  -4  -2   94.49    6.20
   4   4   2   75.99    5.60
  -4  -4   2   89.79    6.00
   4   4   2   83.29    6.10
   4   4   2   81.59    4.80
   4   4   2   80.69    4.90
   4  -4  -2   89.19    6.40
   4  -4  -2   91.19    6.90
   4   4   2   86.09    7.00
   5   4  -2   51.89    5.70
  -5  -4  -2   47.10    3.80
  -5  -4  -2   45.90    5.30
   5   4  -2   51.49    4.70
  -5  -4  -2   67.69    6.50
  -5  -4  -2   51.59    5.90
  -5  -4  -2   54.19    5.30
   5  -4   2   57.19    5.70
   5   4  -2   49.90    4.60
  -5   4   2   55.89    6.10
   5  -4   2   46.00    5.00
   5  -4   2   50.39    3.70
   5   4  -2   49.80    6.50
   5  -4   2   47.00    5.40
  -5   4   2   52.99    3.40
  -5   4   2   51.29    5.00
   5  -4   2   41.10    5.30
   5   4  -2   51.09    4.80
  -5  -4   2   43.80    6.60
   5   4   2   42.40    4.80
   5  -4  -2   55.39    5.50
   5  -4  -2   52.09    5.20
   5  -4  -2   55.09    7.60
   5   4   2   44.40    7.50
  -5  -4   2   47.90    5.00
   5  -4  -2   57.09    5.90
   5   4   2   46.90    5.30
  -5  -4   2   51.39    5.20
   5   4   2   50.99    4.50
  -5  -4   2   43.50    4.90
  -5  -4   2   44.40    4.70
  -5  -4   2   51.99    5.70
   5  -4  -2   50.29    3.50
   5   4   2   47.50    3.90
  -5   4  -2   52.89    5.20
  -6  -4  -2   17.80    4.60
  -6   4   2   17.10    2.70
   6  -4   2   14.50    4.00
  -6   4   2   18.70    4.20
   6  -4   2   21.70    4.30
   6  -4   2   24.10    5.70
   6   4  -2   20.70    4.80
   6   4  -2   15.90    3.60
   6  -4   2   22.20    4.70
   6   4  -2   15.60    4.00
  -6   4   2   18.90    4.00
   6  -4   2   20.60    3.20
  -6  -4  -2   16.50    3.00
  -6  -4  -2   19.50    4.30
   6   4  -2   18.90    3.90
   6   4  -2   13.60    3.70
  -6  -4  -2   26.40    5.80
   6   4  -2   15.30    3.20
   6  -4   2   10.30    3.50
  -6  -4  -2   18.60    4.10
  -6  -4   2   17.30    4.20
   6  -4  -2   19.50    4.10
   6  -4  -2   14.30    4.00
  -6  -4   2   14.10    3.60
  -6   4  -2   20.80    3.10
  -6   4  -2   24.70    4.30
   6  -4  -2   19.40    4.80
   6   4   2   12.70    4.10
  -6   4  -2   21.20    4.10
   6   4   2   17.80    4.50
   6   4   2   23.60    4.40
   6  -4  -2   17.00    2.80
   6   4   2   18.20    4.00
   6   4   2   17.80    3.00
  -6  -4   2   15.40    3.50
   6   4   2   15.10    3.70
  -6  -4   2   23.60    4.80
   6   4   2   19.40    5.10
   6  -4  -2   15.40    3.90
  -7  -4  -2  191.78   12.40
  -7   4   2  192.58   12.10
   7  -4   2  180.28   12.20
  -7  -4  -2  194.88   11.60
   7  -4   2  188.98   11.50
   7  -4   2  195.98   12.80
  -7   4   2  184.78    8.50
  -7  -4  -2  178.68    8.50
  -7  -4  -2  184.18   11.50
   7  -4   2  186.78   12.40
   7  -4   2  175.48    8.90
   7   4  -2  185.28    7.10
   7   4  -2  206.98   11.10
   7   4  -2  192.28   12.70
   7   4  -2  196.88   11.10
  -7   4   2  188.18   10.80
   7   4  -2  185.98   12.50
   7   4  -2  194.28   12.50
  -7  -4  -2  190.18   13.10
   7   4  -2  199.38   12.80
   7  -4   2  193.98   11.50
   7  -4   2  192.28   11.60
  -7   4  -2  214.68   12.00
   7   4   2  198.68   12.20
   7  -4  -2  189.28   11.40
   7   4   2  179.48   10.40
  -7  -4   2  189.38   11.10
  -7  -4   2  178.18   12.20
   7  -4  -2  192.38   12.90
   7   4   2  191.28   11.50
  -7  -4   2  186.28   11.30
  -7  -4   2  175.18   11.20
   7   4   2  181.98   12.40
   7  -4  -2  180.78   12.60
   7  -4  -2  197.18   12.00
  -7   4  -2  191.48    9.10
   7   4   2  188.68   12.80
   7  -4  -2  184.98    8.70
  -7   4  -2  189.98   10.70
   7  -4  -2  200.18   12.60
   7   4   2  179.78    8.60
   7   4   2  195.18   11.30
  -8   4   2  203.88    9.70
   8  -4   2  203.98   13.80
   8  -4   2  182.58   16.40
  -8  -4  -2  189.38    9.40
   8   4  -2  205.28   12.10
   8  -4   2  206.68   13.00
  -8   4   2  214.98   12.40
   8   4  -2  228.98   14.40
   8   4  -2  202.98   11.80
   8  -4   2  213.08   12.80
  -8  -4  -2  198.68   12.80
  -8  -4  -2  206.48   14.20
  -8  -4  -2  204.98   12.50
   8   4  -2  195.98   11.70
  -8  -4  -2  212.68   13.00
   8  -4   2  211.38   12.70
   8   4  -2  199.48   13.80
   8  -4   2  200.28   10.20
   8   4  -2  205.68   14.10
   8   4  -2  213.68    8.10
   8  -4   2  206.38   14.00
   8   4   2  186.28   13.70
  -8  -4   2  203.58   12.20
   8   4   2  204.48   13.30
  -8   4  -2  194.38   12.30
   8   4   2  215.38    9.80
   8  -4  -2  205.58   12.30
  -8   4  -2  202.48    9.80
  -8   4  -2  191.98   11.80
   8  -4  -2  201.68    9.90
   8  -4  -2  158.08   19.70
   8   4   2  213.28   13.00
   8   4   2  210.88   14.00
   8   4   2  183.98   11.80
   8  -4  -2  217.88   14.90
   8  -4  -2  192.88   13.90
   8  -4  -2  224.38   14.20
  -8  -4   2  225.88   18.80
   8   4   2  214.78   12.10
  -8  -4   2  203.08   12.70
   8  -4  -2  210.78   13.30
   9   4  -2    3.60    3.10
  -9   4   2    7.80    3.60
   9   4  -2    3.60    3.40
   9   4  -2    2.50    2.90
   9  -4   2    7.90    3.90
   9  -4   2    5.90    3.80
  -9  -4  -2    5.50    3.40
   9   4  -2    2.80    1.70
   9   4  -2    6.50    3.40
  -9  -4  -2    1.20    3.00
   9  -4   2    2.50    3.60
   9  -4   2    2.30    2.90
   9   4  -2    8.70    4.10
   9  -4   2    4.70    3.40
  -9   4   2    6.00    2.50
   9  -4   2    4.10    3.40
  -9   4   2    6.80    3.60
   9   4  -2    2.60    2.80
  -9  -4  -2    4.10    3.00
   9   4   2    4.60    3.40
   9  -4  -2    8.40    3.60
  -9  -4   2   10.30    4.40
   9   4   2    3.90    2.40
   9  -4  -2    3.30    4.00
   9   4   2    4.70    3.30
  -9  -4   2    6.80    3.70
   9   4   2    0.50    3.30
  -9   4  -2    3.70    3.10
   9   4   2    4.40    3.30
   9  -4  -2    1.10    2.90
  -9  -4   2    8.70    3.80
   9  -4  -2    0.00    3.20
  -9   4  -2    6.10    2.70
   9  -4  -2    1.30    3.30
   9  -4  -2    7.70    4.50
   9   4   2    2.20    3.00
   9   4   2   11.70    4.10
   9  -4  -2    8.10    2.80
  -9   4  -2    6.60    4.20
  10   4  -2    6.30    3.80
  10   4  -2    3.20    3.80
 -10  -4  -2    2.40    2.60
  10  -4   2    2.80    2.80
  10  -4   2    6.40    4.40
 -10  -4  -2    8.60    3.80
  10  -4   2    3.50    3.80
  10   4  -2    3.50    1.60
  10  -4   2    9.50    3.20
 -10   4   2    4.40    3.20
 -10   4   2   -1.80    3.10
  10   4  -2   -3.90    3.10
 -10  -4  -2    5.80    3.40
  10  -4   2    6.00    3.90
  10   4  -2   10.10    3.90
  10   4   2    6.50    4.00
 -10   4  -2   13.00    6.00
 -10  -4   2    3.80    3.10
  10   4   2    0.00    2.70
 -10  -4   2    3.20    3.30
  10   4   2    3.90    3.30
  10  -4  -2    4.30    3.00
 -10  -4   2    7.40    3.70
 -10   4  -2    4.40    3.10
  10  -4  -2    1.00    3.20
  10  -4  -2    3.60    3.10
  10   4   2    4.80    2.10
  10  -4  -2    0.80    3.40
 -10   4  -2    3.40    1.90
  10  -4  -2    5.00    2.70
  10   4   2   16.20    6.20
 -11  -4  -2   41.90    7.80
 -11  -4  -2   23.20    6.00
  11  -4   2   31.90    5.70
  11   4  -2   20.10    5.60
 -11   4   2   26.90    4.80
  11   4  -2   30.10    6.10
  11  -4   2   28.70    7.40
 -11   4   2   14.30    5.20
  11  -4   2   30.20    7.20
  11  -4   2   38.30    7.80
  11  -4   2   17.70    5.80
  11   4  -2   33.20    3.70
 -11  -4  -2   28.50    6.70
 -11  -4   2   16.30    5.30
 -11   4  -2   35.80    7.50
 -11  -4   2   30.60    6.90
  11  -4  -2   37.00    7.10
  11   4   2   33.60    7.00
 -11  -4   2   30.20    6.80
 -11   4  -2   32.10    5.30
  11  -4  -2   24.70    6.90
  11   4   2   20.70    4.10
  11  -4  -2   30.40    7.90
  11  -4  -2   29.20    5.50
  11   4   2   26.40    5.90
  11   4   2   36.90    9.00
  11  -4  -2   30.70    7.70
   0   5  -2  852.21   21.40
   0  -5  -2  861.01   22.50
   0   5   2  852.91   19.60
   0  -5  -2  854.41   21.10
   0  -5   2  821.52   18.20
   0  -5   2  828.62   21.40
   0  -5   2  851.91   18.80
   0  -5  -2  807.02   20.60
   0   5   2  838.82   20.90
   0   5   2  851.01   20.90
   0  -5   2  840.22   20.20
   0   5  -2  831.62   18.40
   0   5   2  889.31   22.50
   0  -5  -2  839.32   21.10
   1   5  -2  159.38    7.70
   1   5  -2  147.99    5.30
   1  -5   2  144.29    5.00
  -1   5   2  167.58    6.60
  -1   5   2  163.58    7.60
   1   5  -2  155.08    5.70
  -1   5   2  158.08    5.80
  -1  -5  -2  140.29    8.60
   1  -5   2  145.59    5.30
  -1  -5  -2  155.98    7.30
  -1  -5  -2  151.48    6.60
   1  -5   2  147.29    5.90
   1  -5   2  148.89    5.70
  -1  -5  -2  155.98    7.40
  -1  -5  -2  154.68    6.80
   1   5   2  158.38    7.60
   1  -5  -2  148.39    6.20
   1  -5  -2  152.98    5.10
   1   5   2  162.98    6.80
  -1   5  -2  154.98    4.90
   1  -5  -2  159.58    6.70
  -1  -5   2  153.18    5.30
   1   5   2  160.28    5.90
   1  -5  -2  153.48    6.80
   1   5   2  153.18    7.50
  -1  -5   2  160.68    5.50
  -1  -5   2  145.29    5.90
  -1  -5   2  147.79    7.50
  -2  -5  -2  529.05   17.00
   2   5  -2  488.25   14.20
   2  -5   2  503.85   13.90
   2   5  -2  543.75   17.30
   2   5  -2  498.65   14.80
  -2  -5  -2  540.95   15.60
  -2  -5  -2  542.85   15.30
  -2   5   2  528.95   14.40
   2   5  -2  513.85   13.20
  -2   5   2  538.45   15.20
  -2  -5  -2  549.95   15.70
  -2   5   2  545.05   16.70
   2  -5   2  496.65   12.40
   2  -5   2  510.65   13.80
   2  -5   2  525.15   14.90
  -2  -5   2  529.45   14.30
   2  -5  -2  519.25   16.60
  -2  -5   2  516.85   14.00
   2   5   2  521.65   17.00
   2   5   2  534.85   14.40
   2  -5  -2  527.95   15.50
  -2  -5   2  506.15   15.10
   2  -5  -2  553.14   15.30
   2  -5  -2  505.35   15.50
   2   5   2  527.95   15.60
  -2   5  -2  529.85   13.40
  -2  -5   2  496.25   13.30
   2   5   2  535.05   16.80
  -3   5   2  630.64   17.80
   3   5  -2  635.04   15.40
   3   5  -2  598.54   18.20
  -3  -5  -2  615.24   18.20
  -3  -5  -2  602.74   19.80
   3   5  -2  610.54   14.70
   3  -5   2  598.64   16.80
  -3  -5  -2  607.64   19.70
  -3  -5  -2  606.04   18.20
   3   5  -2  616.74   20.20
   3   5  -2  621.74   15.90
   3  -5   2  594.34   17.20
   3  -5   2  596.24   18.10
  -3   5   2  651.43   19.70
   3   5  -2  579.34   17.40
  -3  -5  -2  619.64   16.80
   3  -5  -2  607.14   18.90
  -3  -5   2  634.84   17.50
   3   5   2  596.84   16.90
  -3   5  -2  655.23   16.70
   3   5   2  597.54   19.90
   3   5   2  636.34   18.60
  -3  -5   2  623.44   20.30
  -3  -5   2  559.64   18.40
   3  -5  -2  583.24   19.40
  -3  -5   2  611.04   17.20
  -3  -5   2  592.44   14.70
   3   5   2  579.64   19.30
  -3   5  -2  595.94   17.10
  -3  -5   2  598.04   16.20
   3  -5  -2  622.84   18.50
   3  -5  -2  630.44   17.90
  -4  -5  -2   42.60    3.60
   4   5  -2   44.00    4.50
   4  -5   2   48.00    4.90
   4  -5   2   42.10    5.80
  -4  -5  -2   52.59    5.70
   4   5  -2   46.70    3.70
   4  -5   2   35.90    4.40
  -4  -5  -2   44.90    4.60
  -4   5   2   41.80    4.20
   4   5  -2   47.70    5.70
   4   5  -2   45.00    3.70
   4  -5   2   34.90    4.10
  -4  -5  -2   38.90    5.60
   4  -5   2   44.60    4.20
   4   5  -2   38.90    3.50
  -4  -5  -2   41.80    4.60
  -4   5   2   39.50    5.00
   4   5  -2   43.20    4.70
  -4   5  -2   35.90    3.90
   4   5   2   43.60    5.20
   4  -5  -2   45.90    4.80
  -4   5  -2   44.20    3.90
   4   5   2   46.90    3.90
  -4  -5   2   35.70    4.50
  -4  -5   2   42.60    4.40
   4   5   2   51.09    5.70
   4   5   2   43.70    4.60
  -4  -5   2   39.40    4.30
   4   5   2   42.00    4.20
  -4  -5   2   43.60    4.00
  -4  -5   2   31.90    4.90
   4  -5  -2   43.20    4.30
   4  -5  -2   45.60    5.00
   4  -5  -2   43.40    5.10
   4   5   2   39.20    3.20
  -5  -5  -2  267.67   13.50
   5   5  -2  267.77   13.00
   5   5  -2  252.87   13.40
  -5   5   2  280.47   11.80
  -5  -5  -2  277.37   13.70
   5   5  -2  269.77   10.70
   5   5  -2  266.07   12.80
   5  -5   2  280.57   13.10
   5  -5   2  287.27   13.40
   5  -5   2  288.37   12.30
   5   5  -2  269.47   10.60
   5  -5   2  269.37   12.80
  -5  -5  -2  273.57    9.80
  -5  -5  -2  283.77   12.60
  -5   5   2  272.77   13.40
   5   5  -2  248.48   14.50
   5  -5  -2  290.57   12.30
  -5   5  -2  283.57   11.20
   5   5   2  267.77   10.20
   5   5   2  264.07   13.60
  -5  -5   2  281.47   12.20
  -5  -5   2  262.57   13.00
   5   5   2  256.97   12.30
  -5  -5   2  254.17   13.50
   5   5   2  269.77   11.40
  -5  -5   2  272.57   12.00
   5  -5  -2  265.77   13.40
   5   5   2  265.97   10.00
   5   5   2  254.37   18.00
   5   5   2  232.18   11.30
   5  -5  -2  249.08   12.00
   6  -5   2  183.48    7.60
   6   5  -2  211.08   14.20
  -6  -5  -2  210.58   12.80
  -6   5   2  202.78   10.60
   6  -5   2  182.28   11.20
   6   5  -2  210.18    9.80
  -6  -5  -2  190.38   12.00
   6  -5   2  198.98   11.80
   6   5  -2  183.18   11.40
  -6   5   2  201.38   12.30
   6  -5   2  178.78   10.50
  -6  -5  -2  202.88   11.20
   6   5  -2  184.78    9.50
  -6  -5  -2  200.98   11.30
  -6  -5  -2  192.68    8.20
  -6   5   2  191.18    6.80
   6   5  -2  196.38   10.00
   6   5  -2  181.78   12.00
   6  -5   2  201.48   12.40
   6  -5   2  182.28   11.40
   6   5   2  182.78   12.10
  -6  -5   2  197.98   11.10
  -6   5  -2  190.48   10.00
  -6   5  -2  197.78   10.80
   6  -5  -2  215.18   11.60
   6   5   2  195.88    8.50
   6  -5  -2  203.08   12.10
  -6  -5   2  191.18   12.20
  -6  -5   2  211.08   11.20
   6   5   2  185.18    9.20
   6   5   2  182.58   11.20
   6  -5  -2  192.28   12.20
   6   5   2  200.68   12.60
   6   5   2  195.78   10.40
  -6  -5   2  182.98   10.70
   6  -5  -2  206.38   11.10
  -7  -5  -2  390.06   17.20
   7   5  -2  364.66   18.10
   7  -5   2  380.06   16.80
  -7   5   2  379.66   12.00
  -7   5   2  392.46   16.40
   7  -5   2  381.66   17.10
   7   5  -2  363.66   15.50
   7   5  -2  369.86   18.00
  -7  -5  -2  389.16   17.20
  -7  -5  -2  389.46   22.70
   7   5  -2  359.76   18.40
  -7  -5  -2  376.76   13.10
  -7   5   2  411.06   18.20
   7  -5   2  373.96   18.10
   7  -5   2  380.36   13.00
   7   5  -2  389.36   15.50
   7   5  -2  403.96   16.10
   7  -5   2  370.46   18.50
   7  -5   2  399.46   17.60
  -7  -5  -2  378.86   18.40
   7  -5   2  401.06   18.60
   7  -5  -2  394.46   17.60
   7  -5  -2  401.16   17.00
   7  -5  -2  384.26   17.30
   7   5   2  390.06   16.20
   7  -5  -2  373.26   18.70
  -7  -5   2  407.86   19.10
   7   5   2  367.46   14.90
   7   5   2  335.47   15.90
   7  -5  -2  353.36   18.20
  -7  -5   2  406.26   17.30
   7   5   2  385.96   18.80
  -7  -5   2  399.56   17.40
   7   5   2  368.16   13.10
  -7   5  -2  405.86   17.30
  -7  -5   2  347.37   15.90
   7  -5  -2  364.96   18.00
   7   5   2  376.26   17.70
   7   5   2  355.26   18.40
  -7   5  -2  393.06   16.00
   8   5  -2   31.90    6.00
   8  -5   2   56.09    8.70
   8  -5   2   37.90    6.80
   8   5  -2   58.59    9.00
  -8  -5  -2   44.60    7.20
   8   5  -2   55.19    6.30
  -8  -5  -2   43.10    4.40
  -8   5   2   50.99    7.00
  -8   5   2   46.60    4.20
   8  -5   2   28.90    5.90
  -8  -5  -2   30.70    6.30
   8  -5   2   70.99   10.50
  -8  -5  -2   45.90    8.40
   8   5  -2   41.50    7.60
   8   5  -2   49.30    6.80
   8   5  -2   42.70    6.30
   8  -5   2   46.00    4.70
  -8   5   2   39.50    6.70
  -8  -5  -2   43.20    6.90
   8  -5   2   41.60    7.00
   8   5   2   39.50    6.10
   8  -5  -2   61.69    9.50
   8   5   2   43.10    6.50
   8   5   2   36.90    6.90
   8   5   2   45.60    7.10
  -8  -5   2   53.59    7.90
   8  -5  -2   38.60    6.90
  -8  -5   2   40.10    6.40
   8   5   2   42.30    7.10
   8   5   2   47.70    7.80
   8  -5  -2   36.10    6.60
   8   5   2   45.30    4.60
   8  -5  -2   53.89   10.80
  -8  -5   2   59.99    9.40
  -8   5  -2   39.90    6.40
  -8   5  -2   55.69    7.30
   8  -5  -2   51.59    7.80
  -8  -5   2   44.70    7.10
   9   5  -2   11.10    4.50
  -9  -5  -2   10.60    4.10
   9  -5   2   30.40    7.00
   9  -5   2    6.40    3.90
  -9  -5  -2   11.30    4.70
   9  -5   2   12.70    5.00
  -9   5   2    5.70    3.60
   9   5  -2   10.20    4.00
  -9  -5  -2   12.90    4.40
   9   5  -2   11.70    5.00
   9  -5   2   13.50    3.10
  -9   5   2   10.00    2.50
   9   5  -2   20.40    4.90
  -9  -5  -2   14.30    4.80
   9  -5   2    6.20    3.30
   9   5  -2   16.10    4.20
   9  -5   2   12.90    4.80
   9  -5   2    9.90    4.30
   9   5  -2    5.70    3.20
   9   5   2   11.00    2.90
   9  -5  -2    7.60    3.40
   9  -5  -2    7.80    3.50
   9  -5  -2   13.70    4.80
   9   5   2    4.60    3.30
   9  -5  -2   12.90    4.60
  -9  -5   2    5.70    4.30
   9   5   2    8.60    4.00
   9   5   2   11.60    3.90
  -9   5  -2   13.60    4.40
   9  -5  -2   14.40    5.40
  -9  -5   2    8.60    3.90
   9   5   2   13.00    4.20
   9   5   2   12.60    4.30
   9   5   2    7.70    4.00
  -9   5  -2   11.20    4.20
  -9  -5   2   12.20    4.50
   9  -5  -2   13.00    3.80
  10  -5   2    8.30    3.20
  10   5  -2    2.50    3.40
 -10  -5  -2    6.70    3.60
  10  -5   2    6.40    4.10
 -10  -5  -2    1.80    4.30
  10   5  -2   14.50    6.00
  10  -5   2   10.60    5.20
 -10   5   2   15.10    5.00
  10   5  -2    7.60    3.70
 -10   5   2    4.60    2.20
  10  -5   2   15.60    5.00
  10  -5   2    7.30    4.10
 -10  -5  -2    9.90    3.90
  10   5  -2   11.60    4.00
  10   5   2   13.60    3.20
 -10   5  -2   13.70    5.00
 -10  -5   2   12.60    4.70
  10  -5  -2   10.80    5.10
 -10  -5   2    9.60    4.30
  10  -5  -2   11.80    4.70
  10   5   2    8.00    3.10
  10   5   2    9.00    4.10
  10   5   2    7.60    4.10
  10  -5  -2    6.40    4.10
  10   5   2   13.10    5.40
 -10  -5   2    9.80    4.40
  10  -5  -2    8.20    4.00
 -11  -5  -2    2.00    3.70
 -11   5   2    3.40    4.00
 -11   5   2    3.60    2.20
  11  -5   2    7.90    3.90
  11  -5   2   11.40    3.40
  11  -5   2    3.90    4.20
  11   5  -2    4.30    4.10
 -11  -5  -2    8.60    5.40
 -11  -5  -2    7.40    4.40
  11  -5   2   17.00    7.60
  11  -5   2    4.00    3.90
  11   5  -2    4.10    3.30
  11   5  -2    2.90    3.50
  11  -5  -2   10.40    4.30
  11   5   2    4.30    2.40
 -11  -5   2   11.00    4.60
  11   5   2    3.90    3.60
  11   5   2    8.40    4.20
 -11  -5   2    5.40    4.30
 -11   5  -2   15.50    5.00
  11  -5  -2   14.60    6.40
  11   5   2    3.00    3.50
  11  -5  -2    4.50    3.50
  11  -5  -2    6.40    4.10
 -11  -5   2    9.10    5.00
   0  -6   2  197.28    8.30
   0  -6  -2  205.18    8.10
   0   6   2  207.08    8.10
   0  -6   2  220.48    6.40
   0   6   2  206.78    6.10
   0  -6  -2  205.18    8.10
   0   6  -2  213.98    8.50
   0  -6   2  191.98    6.20
   0   6   2  208.08    9.00
   0   6  -2  214.08    6.10
   0  -6  -2  183.68    8.90
   0  -6  -2  205.58    7.90
   0  -6   2  196.38    7.10
   0   6   2  207.58    8.00
  -1  -6  -2  146.09    7.80
  -1  -6  -2  157.88    7.00
  -1   6   2  158.68    6.80
   1   6  -2  153.98    7.80
   1  -6   2  144.49    6.10
  -1   6   2  151.08    5.60
  -1  -6  -2  152.18    7.00
   1  -6   2  145.49    5.90
   1  -6   2  158.38    5.50
  -1   6   2  159.78    7.70
   1   6  -2  143.19    5.40
  -1  -6  -2  154.78    7.60
   1  -6   2  139.29    5.30
  -1   6   2  156.78    5.30
  -1   6  -2  148.09    5.00
  -1  -6   2  151.18    5.40
  -1  -6   2  147.09    6.20
   1   6   2  152.88    7.70
  -1  -6   2  147.89    8.10
   1   6   2  157.28    7.00
   1  -6  -2  145.79    5.40
   1  -6  -2  141.49    6.90
  -1  -6   2  156.38    5.70
   1   6   2  152.08    7.70
   1  -6  -2  145.59    6.80
   1  -6  -2  149.19    6.30
   1   6   2  148.79    5.40
  -1  -6   2  149.79    7.90
   2   6  -2  625.84   19.90
   2   6  -2  595.34   16.40
  -2  -6  -2  634.34   18.10
  -2  -6  -2  618.44   17.90
   2  -6   2  594.34   17.00
   2  -6   2  605.84   15.90
  -2   6   2  656.53   19.30
  -2   6   2  615.84   17.30
  -2  -6  -2  599.44   17.80
   2  -6   2  624.14   16.30
  -2  -6  -2  636.54   19.50
   2   6   2  606.04   19.00
   2   6   2  608.24   17.80
   2  -6  -2  607.74   17.90
   2   6   2  607.64   15.90
   2  -6  -2  606.74   19.10
  -2  -6   2  631.24   16.50
   2  -6  -2  633.44   18.10
  -2  -6   2  605.14   16.30
  -2   6  -2  623.94   15.60
   2  -6  -2  642.94   17.70
  -2  -6   2  623.64   19.80
  -2  -6   2  594.84   17.40
  -2  -6   2  594.24   15.10
   2   6   2  608.84   19.50
  -3   6   2   36.60    4.00
  -3   6   2   40.80    5.60
  -3  -6  -2   38.00    4.20
  -3  -6  -2   32.90    3.40
  -3  -6  -2   31.00    4.10
   3  -6   2   40.20    4.10
   3   6  -2   28.20    4.30
  -3  -6  -2   37.40    4.60
   3   6  -2   31.40    3.80
   3  -6   2   33.80    3.50
   3  -6   2   30.10    3.50
   3   6  -2   32.70    2.60
   3   6  -2   31.70    3.60
  -3  -6  -2   31.50    4.90
  -3  -6   2   36.70    2.80
   3   6   2   32.60    3.90
   3   6   2   39.40    4.70
  -3   6  -2   31.80    3.10
  -3  -6   2   39.90    3.80
  -3   6  -2   38.60    3.60
   3   6   2   39.70    5.70
   3  -6  -2   34.80    4.80
   3   6   2   27.80    3.20
  -3  -6   2   32.30    2.90
  -3  -6   2   31.00    3.50
   3  -6  -2   36.00    4.10
   3  -6  -2   34.50    3.80
   3  -6  -2   34.50    4.30
  -3  -6   2   33.30    5.10
  -3  -6   2   29.70    4.80
  -4  -6  -2   80.09    6.30
   4   6  -2   81.69    4.30
  -4  -6  -2   91.79    7.50
  -4  -6  -2   89.09    7.40
   4   6  -2   76.79    5.90
   4   6  -2   84.89    4.80
  -4  -6  -2   73.59    4.90
   4  -6   2   84.79    6.50
  -4   6   2   86.49    6.10
   4   6  -2   89.69    7.60
   4   6  -2   81.79    4.40
   4  -6   2   89.99    5.90
   4  -6   2   89.09    6.60
   4   6  -2   81.89    6.50
   4  -6   2   84.29    6.10
  -4  -6  -2   78.79    6.10
  -4   6   2   85.49    7.10
  -4  -6   2   86.99    6.10
  -4  -6   2   85.79    6.80
  -4  -6   2   94.49    6.30
   4  -6  -2   84.89    7.10
  -4  -6   2   87.49    5.30
  -4  -6   2   81.19    7.40
  -4   6  -2   88.99    5.90
   4   6   2   84.19    5.80
   4   6   2   81.49    6.30
   4  -6  -2   86.59    6.90
   4  -6  -2   88.99    6.80
   4   6   2   82.09    7.50
   4   6   2   83.59    7.00
   4  -6  -2   84.69    6.20
  -4   6  -2   88.89    5.50
   5  -6   2  110.39    8.20
   5   6  -2  106.69    5.90
  -5  -6  -2   99.59    8.50
  -5  -6  -2   98.29    5.70
   5  -6   2  115.29    8.80
   5  -6   2   97.69    7.70
  -5   6   2  106.39    8.50
   5  -6   2  115.49    7.80
   5   6  -2  102.49    7.90
   5  -6   2   96.89    8.30
  -5  -6  -2  107.49    7.80
   5   6  -2  102.19    6.00
  -5  -6  -2  119.49    8.00
   5   6  -2  102.39    8.00
  -5   6   2  102.59    7.10
  -5  -6  -2  113.89    9.00
   5   6  -2   99.19    8.70
   5   6  -2  104.69    6.10
   5   6   2  102.09    8.50
  -5  -6   2   99.49    7.20
   5   6   2  102.79    7.90
   5  -6  -2   95.69    8.20
   5  -6  -2  116.09    8.10
   5   6   2  112.89    6.90
   5  -6  -2  112.39    7.70
  -5  -6   2   97.79    7.90
   5   6   2  110.29    5.70
  -5   6  -2  104.79    7.30
   5  -6  -2  110.89    8.50
   5   6   2   95.19    6.90
  -5  -6   2  100.69    8.90
  -5  -6   2  112.69    7.70
   5   6   2  107.39    8.80
  -5   6  -2  116.89    6.90
   6  -6   2   74.69    7.70
   6   6  -2   72.99    7.20
   6   6  -2   75.09    5.90
   6  -6   2   70.89    7.10
   6  -6   2   62.39    7.10
   6   6  -2   80.89    7.90
  -6   6   2   79.99    8.30
  -6   6   2   75.79    6.60
  -6  -6  -2   66.49    7.60
   6   6  -2   79.89    8.50
  -6  -6  -2   73.69    5.10
   6   6  -2   69.19    5.60
  -6  -6  -2   72.79    8.00
  -6  -6  -2   81.99    7.30
   6  -6   2   68.59    7.30
   6  -6   2   74.79    8.00
  -6  -6  -2   65.59    7.00
   6   6  -2   85.19    6.20
   6  -6  -2   88.49    7.80
  -6  -6   2   65.19    8.00
  -6  -6   2   80.99    7.40
  -6  -6   2   75.69    6.90
   6   6   2   65.99    7.70
  -6   6  -2   82.69    6.50
   6   6   2   73.09    8.00
  -6  -6   2   78.49    8.30
   6   6   2   81.19    6.70
  -6   6  -2   67.59    7.40
   6   6   2   79.59    7.60
   6  -6  -2   59.29    7.40
  -6  -6   2   76.39    7.90
   6  -6  -2   88.29    8.30
   6   6   2   76.39    5.50
   6  -6  -2   84.69    7.50
   6   6   2   61.19    5.80
   6   6   2   76.59    9.00
   7  -6   2   32.70    9.70
   7  -6   2   26.00    5.60
   7  -6   2   29.20    3.10
  -7  -6  -2   26.50    5.80
   7  -6   2   27.60    5.40
   7  -6   2   34.10    6.50
   7   6  -2   25.10    6.50
   7   6  -2   33.00    5.90
  -7  -6  -2   19.90    7.40
  -7  -6  -2   30.30    5.50
   7   6  -2   30.40    4.80
   7  -6   2   27.90    5.60
  -7   6   2   31.60    5.90
   7   6  -2   36.70    5.10
  -7  -6  -2   31.20    3.80
   7   6  -2   27.10    5.50
  -7   6   2   33.70    5.20
   7   6   2   31.60    3.80
  -7  -6   2   25.30    5.10
  -7   6  -2   37.70    5.50
   7   6   2   34.70    6.10
  -7  -6   2   20.50    7.80
  -7  -6   2   36.90    6.80
   7  -6  -2   27.00    6.00
   7  -6  -2   35.10    6.30
  -7   6  -2   34.60    5.80
   7   6   2   38.30    5.30
   7   6   2   31.20    5.10
   7  -6  -2   38.60    6.00
   7   6   2   34.20    5.70
   7   6   2   37.80    7.70
  -7  -6   2   28.20    5.50
   7  -6  -2   26.80    5.70
   7   6   2   33.10    7.00
   8   6  -2    6.10    3.40
  -8  -6  -2   10.90    2.70
   8  -6   2   10.90    4.60
   8   6  -2    9.70    3.30
  -8  -6  -2    9.60    3.80
  -8  -6  -2    3.50    3.30
   8  -6   2    8.80    2.40
   8  -6   2    1.70    2.60
   8  -6   2   13.40    4.40
   8  -6   2    4.80    3.20
  -8  -6  -2    3.10    3.40
   8   6  -2   10.10    4.10
   8  -6   2    6.70    3.70
   8   6  -2   13.10    3.50
  -8   6   2    7.40    3.40
   8  -6   2   11.10    4.30
   8   6  -2   16.60    5.00
  -8   6   2   11.70    3.60
   8   6  -2   12.80    3.50
  -8  -6   2   13.50    4.60
   8  -6  -2    8.30    4.10
  -8  -6   2   11.00    4.00
   8  -6  -2   12.60    4.30
   8   6   2    3.90    3.40
  -8  -6   2   10.40    4.30
   8  -6  -2    5.80    3.90
   8   6   2    9.50    2.50
  -8  -6   2    8.20    3.40
   8   6   2    8.50    3.10
   8   6   2    5.80    3.70
   8   6   2    8.90    3.30
  -8   6  -2    4.30    2.90
  -8   6  -2   11.70    4.10
   8  -6  -2    9.50    3.70
   8   6   2    8.10    4.50
   9   6  -2   27.30    6.70
  -9   6   2   22.40    4.90
   9  -6   2   26.50    6.10
  -9  -6  -2   22.10    5.70
   9  -6   2   31.10    5.80
   9   6  -2   24.90    5.00
  -9  -6  -2   21.70    5.40
   9   6  -2   32.10    5.60
   9  -6   2   36.80    4.00
  -9  -6  -2   30.40    9.60
   9  -6   2   28.70    7.60
  -9  -6  -2   35.30    6.80
   9  -6   2   16.10    5.20
  -9  -6  -2   16.10    4.70
  -9   6   2   26.00    5.50
   9  -6   2   22.50    6.00
   9   6  -2   21.40    5.00
   9  -6  -2   28.60    6.20
   9   6   2   26.20    5.50
   9   6   2   21.80    5.30
  -9  -6   2   30.20    6.20
   9  -6  -2   21.10    5.90
   9  -6  -2   23.80    6.30
   9  -6  -2   12.20    4.60
  -9  -6   2   21.40    6.20
   9   6   2   22.00    3.60
  -9  -6   2   31.00    6.10
  -9   6  -2   19.50    4.90
   9  -6  -2   30.40    6.30
   9  -6  -2   29.10    5.40
   9   6   2   32.70    7.10
  -9  -6   2   34.20    6.20
   9   6   2   25.00    4.60
  10  -6   2   28.60    5.60
  10   6  -2   25.40    6.30
  10   6  -2   29.30    5.90
  10  -6   2   29.10    7.30
 -10  -6  -2   26.60    6.00
 -10  -6  -2   29.90    6.90
 -10  -6  -2   33.20    7.10
  10  -6   2   26.60    6.40
  10   6  -2   28.10    5.60
 -10   6   2   34.80    7.00
  10  -6   2   26.00    6.00
  10  -6   2   33.50    4.70
  10  -6  -2   37.60    7.20
  10  -6  -2   48.80    8.60
  10   6   2   39.80    4.50
 -10  -6   2   32.50    6.90
 -10  -6   2   30.80    6.70
  10  -6  -2   28.20    6.40
  10   6   2   39.50    6.50
  10  -6  -2   42.80    9.60
  10   6   2   34.10    6.10
 -10   6  -2   39.20    7.10
  10   6   2   33.00    6.60
 -10  -6   2   24.10    6.60
  10   6   2   36.60    7.80
   0   7   2   16.90    2.80
   0  -7   2   16.20    2.90
   0  -7   2   20.50    2.20
   0  -7  -2   14.30    2.60
   0  -7   2   17.90    2.40
   0  -7  -2   20.00    4.20
   0   7   2   16.70    3.20
   0  -7   2   19.20    2.20
   0  -7  -2   17.20    2.90
   0   7   2   20.60    3.10
   0  -7  -2   20.90    3.00
   0   7  -2   15.20    1.80
   1  -7   2   59.79    3.50
  -1  -7  -2   57.49    4.60
  -1   7   2   59.89    5.00
   1   7  -2   60.49    3.40
  -1   7   2   51.79    3.50
   1  -7   2   49.30    3.40
  -1  -7  -2   57.39    5.10
  -1   7   2   56.49    5.10
   1  -7   2   59.99    3.90
   1   7  -2   67.59    5.40
   1  -7   2   57.49    4.00
  -1  -7  -2   63.39    4.70
  -1  -7  -2   65.19    6.20
   1   7   2   59.29    5.00
   1  -7  -2   59.29    4.00
   1  -7  -2   60.09    4.50
   1   7   2   46.20    6.70
   1  -7  -2   60.59    3.50
  -1  -7   2   63.19    5.40
   1   7   2   59.39    5.10
  -1  -7   2   58.89    3.60
  -1  -7   2   59.89    4.10
   1  -7  -2   69.79    4.90
  -1  -7   2   61.69    3.30
  -1   7  -2   62.29    3.10
  -1  -7   2   49.70    3.50
  -2  -7  -2  341.47   12.40
   2   7  -2  321.07   11.10
   2   7  -2  378.06   14.60
  -2  -7  -2  376.06   14.20
  -2   7   2  338.77   11.90
   2  -7   2  360.56   10.90
   2  -7   2  347.77   11.20
   2  -7   2  329.77   11.50
  -2   7   2  361.36   13.60
  -2  -7  -2  342.77   12.60
  -2  -7  -2  359.56   13.00
  -2  -7   2  344.27   12.10
   2   7   2  343.97   13.50
  -2   7  -2  362.06   11.30
   2  -7  -2  350.46   12.70
  -2   7  -2  354.06   10.20
   2  -7  -2  354.26   12.50
  -2  -7   2  362.56   11.40
  -2  -7   2  352.96   11.20
   2  -7  -2  366.56   12.40
  -2  -7   2  354.06   14.30
   2  -7  -2  357.86   13.70
   2   7   2  343.37   14.00
   2   7   2  362.36   12.60
   2   7   2  360.76    9.90
  -3  -7  -2   38.40    3.90
   3   7  -2   35.20    3.80
  -3   7   2   49.00    5.20
  -3  -7  -2   46.30    4.60
   3   7  -2   49.40    6.80
   3  -7   2   41.70    3.80
  -3  -7  -2   38.50    5.60
   3  -7   2   39.70    4.10
  -3   7   2   38.20    4.10
  -3  -7  -2   48.40    4.90
   3   7  -2   40.30    4.20
  -3  -7  -2   40.50    5.70
   3  -7   2   39.00    4.10
  -3   7  -2   39.40    3.80
   3   7   2   37.60    3.30
   3  -7  -2   41.00    4.70
  -3  -7   2   37.20    3.20
  -3  -7   2   41.20    4.00
   3   7   2   41.10    3.60
  -3  -7   2   48.20    5.80
   3  -7  -2   36.20    4.70
   3  -7  -2   41.50    4.30
  -3   7  -2   40.00    3.50
  -3  -7   2   37.10    4.30
   3  -7  -2   42.00    4.80
   3   7   2   40.20    5.00
   3   7   2   30.90    4.80
   3   7   2   38.90    4.30
  -3  -7   2   37.30    4.00
   4  -7   2   43.90    4.70
   4  -7   2   48.90    4.60
  -4  -7  -2   46.50    5.00
  -4   7   2   50.69    5.80
   4   7  -2   50.99    3.50
  -4  -7  -2   51.29    4.40
  -4  -7  -2   47.10    5.70
   4  -7   2   46.80    5.10
   4   7  -2   53.29    6.50
   4   7  -2   41.30    5.00
  -4  -7  -2   49.90    6.10
   4   7  -2   47.90    4.90
  -4  -7  -2   51.29    5.50
  -4   7   2   44.10    4.60
   4  -7  -2   47.50    5.30
   4  -7  -2   44.40    6.40
  -4  -7   2   45.20    5.30
  -4  -7   2   57.89    5.30
   4  -7  -2   46.90    5.10
   4   7   2   45.90    4.40
  -4   7  -2   43.50    4.00
   4   7   2   49.30    5.90
  -4  -7   2   43.80    3.10
   4  -7  -2   49.50    5.60
   4   7   2   54.79    5.40
   4   7   2   54.69    4.40
  -4   7  -2   46.50    4.50
   4   7   2   49.30    6.00
  -4  -7   2   46.60    4.80
  -4  -7   2   55.49    7.50
   5   7  -2    4.40    1.60
   5   7  -2    2.50    2.40
   5   7  -2    2.90    2.70
  -5   7   2    4.30    2.20
  -5   7   2    1.00    2.20
  -5  -7  -2    2.60    2.40
   5  -7   2    2.30    2.30
   5  -7   2   -0.50    2.00
  -5  -7  -2    1.50    2.40
   5   7  -2    4.60    1.80
  -5  -7  -2    3.40    2.40
   5  -7   2    0.20    2.60
   5   7  -2    4.00    1.60
   5  -7   2    1.40    2.70
  -5  -7  -2    3.00    2.40
   5  -7   2   -1.10    1.70
  -5  -7  -2   -0.90    1.40
  -5  -7   2    3.80    2.60
   5  -7  -2    1.90    2.50
  -5  -7   2    0.90    2.40
  -5   7  -2    2.90    2.10
  -5  -7   2   -0.50    2.10
   5   7   2    1.70    2.30
   5  -7  -2    2.70    2.50
   5  -7  -2    3.30    2.60
  -5   7  -2    0.90    1.60
  -5  -7   2    3.40    2.50
   5   7   2    0.30    1.80
   5   7   2    3.60    2.20
   5   7   2    2.50    2.40
   5   7   2   -1.50    2.10
   5  -7  -2    5.10    3.00
   6  -7   2   55.99    8.70
  -6  -7  -2   45.60    4.10
   6   7  -2   44.90    5.80
   6  -7   2   40.00    6.50
  -6  -7  -2   31.90    6.10
  -6  -7  -2   40.60    6.20
   6   7  -2   41.80    5.00
  -6  -7  -2   28.90    5.70
   6   7  -2   31.80    5.80
   6  -7   2   43.30    6.40
   6   7  -2   37.20    7.00
   6  -7   2   47.20    7.40
  -6  -7  -2   37.90    6.00
   6   7  -2   39.20    4.30
  -6   7   2   36.60    5.30
   6  -7   2   38.70    6.10
  -6   7   2   48.30    8.20
   6   7  -2   40.40    6.50
  -6   7  -2   35.30    5.30
   6  -7  -2   47.50    7.70
  -6  -7   2   28.80    5.40
   6  -7  -2   31.00    5.60
   6   7   2   27.60    5.40
   6   7   2   59.69    6.80
   6   7   2   49.20    8.30
   6   7   2   43.60    3.90
  -6  -7   2   39.80    5.80
   6  -7  -2   55.79    8.50
  -6  -7   2   35.20    5.30
   6   7   2   42.50    5.40
  -6  -7   2   37.20    5.60
  -6   7  -2   39.40    4.80
   6  -7  -2   32.30    5.30
  -6  -7   2   42.60    7.80
   6   7   2   33.80    5.00
   7   7  -2   28.50    4.30
   7  -7   2   30.80    6.70
   7   7  -2   25.70    4.20
   7  -7   2   18.40    4.80
   7  -7   2   21.10    4.80
   7   7  -2   28.40    4.20
  -7   7   2   22.90    7.20
  -7   7   2   29.20    5.60
  -7  -7  -2   26.90    3.70
  -7  -7  -2   27.20    5.30
  -7  -7  -2   34.30    6.20
   7   7  -2   32.10    6.30
   7  -7   2   19.00    5.10
  -7  -7  -2   21.20    5.60
   7   7  -2   40.00    8.20
   7   7  -2   25.40    5.60
   7  -7   2   23.70    4.70
   7   7   2   34.40    4.50
   7   7   2   21.90    5.70
   7  -7  -2   29.50    5.50
   7   7   2   23.90    4.40
   7  -7  -2   23.10    5.60
   7  -7  -2   39.60    7.50
   7  -7  -2   26.60    6.10
   7   7   2   32.10    7.20
  -7  -7   2   32.10    5.60
   7  -7  -2   33.50    7.20
  -7  -7   2   40.00    6.20
  -7  -7   2   29.80    5.50
   7   7   2   42.50    7.00
  -7  -7   2   18.70    5.50
   7   7   2   27.80    4.90
  -8  -7  -2   82.89    5.60
   8  -7   2   69.79    8.50
   8   7  -2   89.29    9.60
   8   7  -2   94.19    7.20
   8  -7   2   81.09    9.00
   8   7  -2   90.89    7.30
   8   7  -2   90.39    7.10
   8   7  -2   82.79    9.30
  -8  -7  -2   90.59   10.00
   8  -7   2   96.69    9.20
  -8  -7  -2   74.89    8.50
   8  -7   2   79.19    8.30
  -8   7   2   95.89    8.60
   8   7  -2   82.39    9.90
  -8  -7  -2   77.79    9.60
   8  -7   2   83.19    9.60
  -8  -7  -2  100.29    9.30
   8  -7   2   89.19    9.50
  -8   7   2   88.79    8.80
   8   7   2   71.49   10.40
   8   7   2   86.39    7.90
  -8   7  -2   83.09    7.90
   8   7   2   90.59    6.80
   8   7   2   73.49    9.00
   8   7   2   90.09    7.70
  -8  -7   2   99.09    8.70
  -8   7  -2   79.69    7.40
   8  -7  -2   87.39    9.70
  -8  -7   2   96.99    8.90
   8  -7  -2   84.19    9.50
   8  -7  -2   81.99    9.10
   8  -7  -2   69.29    8.90
   8  -7  -2   91.79    9.20
   8   7   2   71.99    8.80
  -8  -7   2  106.99   10.50
  -8  -7   2   68.99   11.10
  -9  -7  -2   24.10    5.50
  -9  -7  -2   23.50    6.00
   9   7  -2   23.90    4.50
  -9  -7  -2   16.30    5.30
   9  -7   2   18.70    5.40
   9  -7   2   24.10    5.90
   9   7  -2   27.90    6.70
   9  -7   2   28.40    6.80
   9   7  -2   23.90    4.30
   9   7  -2   32.50    5.30
   9  -7   2   24.10    5.80
   9  -7   2   16.80    5.90
  -9  -7  -2   15.90    5.10
  -9   7   2   15.20    4.80
   9  -7  -2   19.10    5.10
  -9  -7   2   21.80    5.60
   9   7   2   22.20    5.00
  -9   7  -2   28.20    6.00
   9   7   2   23.40    5.90
   9   7   2   32.80    5.50
  -9  -7   2   34.70    6.80
   9  -7  -2   26.00    6.50
  -9  -7   2   15.80    6.00
   9  -7  -2   18.70    6.10
  10  -7   2   91.29   11.00
 -10  -7  -2   56.99    9.10
  10   7  -2   51.39    7.50
  10   7  -2   59.99    7.90
  10  -7   2   59.99    9.20
  10   7  -2   68.59    7.30
 -10  -7  -2   44.00    8.90
  10  -7   2   71.69   10.10
 -10   7   2   60.69   11.20
 -10  -7  -2   65.69    9.10
  10   7  -2   68.79   10.70
 -10  -7   2   68.69    9.70
  10  -7  -2   50.29   11.60
 -10   7  -2   64.49    9.10
  10   7   2   81.69   12.50
 -10  -7   2   57.89   12.40
 -10  -7   2   68.39    9.60
  10  -7  -2   64.99   10.10
  10   7   2   70.79    9.20
  10   7   2   71.49    7.90
  10  -7  -2   77.69    9.30
  10   7   2   68.19    7.50
  10  -7  -2   60.89   10.80
   0  -8  -2  419.26   13.50
   0  -8   2  405.66   11.30
   0   8   2  404.06   14.50
   0   8   2  407.96   13.60
   0  -8   2  399.96   11.90
   0  -8  -2  425.16   14.00
   0   8  -2  409.46   10.90
   0  -8   2  420.86   14.00
   0   8   2  385.66   13.00
   0  -8  -2  403.16   13.30
   0  -8   2  382.26   11.70
  -1  -8  -2   47.00    4.60
  -1   8   2   46.50    4.70
  -1  -8  -2   44.30    5.00
  -1   8   2   47.70    4.20
  -1  -8  -2   45.60    4.90
  -1  -8  -2   46.60    4.80
   1  -8   2   51.89    3.80
   1   8  -2   46.40    3.20
   1   8  -2   46.60    5.00
  -1  -8  -2   55.19    4.70
   1  -8   2   54.59    3.90
   1  -8   2   47.50    3.90
  -1   8   2   46.00    3.50
   1  -8   2   50.99    3.50
  -1  -8   2   49.20    3.60
  -1  -8   2   46.90    3.90
   1   8   2   44.80    4.70
   1  -8  -2   52.59    4.70
   1  -8  -2   47.30    4.30
   1  -8  -2   54.19    3.50
   1   8   2   55.19    4.40
  -1  -8   2   57.79    5.50
   1  -8  -2   44.90    3.60
  -1  -8   2   48.40    3.70
   1   8   2   43.40    4.70
   2   8  -2    7.50    2.20
   2   8  -2   10.60    2.20
  -2  -8  -2    9.80    2.60
  -2   8   2   10.60    2.50
  -2  -8  -2   10.40    3.20
   2  -8   2    8.40    2.20
  -2   8   2    9.50    2.80
   2  -8   2    9.90    2.30
  -2  -8  -2   12.00    3.30
  -2  -8  -2   13.80    3.10
   2   8  -2    7.90    2.70
   2  -8   2    5.40    1.80
  -2   8  -2   11.40    2.50
   2  -8  -2    5.50    2.30
   2  -8  -2    8.10    2.70
   2  -8  -2   10.20    2.60
   2   8   2    7.90    2.90
  -2  -8   2    9.60    2.40
  -2   8  -2    8.00    1.70
   2   8   2    8.60    2.50
   2  -8  -2    7.10    2.30
  -2  -8   2    8.70    2.30
  -2  -8   2    5.80    1.90
  -2  -8   2   11.40    3.50
   2   8   2    7.90    3.00
  -3  -8  -2   10.30    2.70
   3  -8   2   10.80    2.40
   3  -8   2   10.50    2.50
  -3   8   2   13.60    2.90
   3   8  -2   19.50    4.80
   3  -8   2   14.50    3.20
  -3  -8  -2   11.10    3.00
   3   8  -2   15.60    3.10
  -3   8   2   12.30    3.40
  -3  -8  -2   12.60    3.70
  -3  -8  -2   14.70    3.50
   3   8  -2   16.80    3.00
  -3  -8  -2   12.40    3.40
   3   8   2   15.10    3.20
   3  -8  -2   11.30    3.30
   3  -8  -2    9.70    3.00
  -3   8  -2   12.50    2.30
   3   8   2   13.00    3.20
  -3   8  -2   17.60    2.80
  -3  -8   2   14.30    2.70
  -3  -8   2   11.80    2.80
  -3  -8   2   17.40    3.20
   3   8   2   14.30    3.90
   3   8   2   16.60    3.80
  -3  -8   2   16.60    3.60
   3   8   2   12.40    1.90
  -3  -8   2   10.60    3.60
   3  -8  -2   15.30    3.60
   3  -8  -2   13.70    3.10
   4   8  -2   62.39    5.60
   4   8  -2   52.69    5.40
   4  -8   2   67.89    5.70
  -4  -8  -2   60.49    5.10
  -4  -8  -2   57.29    6.20
   4  -8   2   68.09    6.70
   4  -8   2   66.09    5.40
  -4   8   2   63.39    5.60
   4  -8   2   68.49    6.80
  -4  -8  -2   68.39    7.20
  -4  -8  -2   62.69    6.80
   4   8  -2   46.50    7.20
  -4   8   2   62.99    6.60
  -4  -8  -2   60.69    5.90
   4   8   2   62.49    4.50
   4  -8  -2   59.19    5.80
   4   8   2   59.69    6.50
   4   8   2   72.99    6.40
   4  -8  -2   67.49    6.50
   4  -8  -2   68.29    6.70
  -4  -8   2   64.99    5.50
  -4  -8   2   63.49    4.10
  -4  -8   2   65.19    7.40
   4   8   2   71.09    7.50
  -4   8  -2   63.69    4.80
  -4  -8   2   68.09   10.90
   4   8   2   65.59    4.40
   4  -8  -2   59.29    6.20
  -4   8  -2   60.69    5.10
  -4  -8   2   72.89    6.10
  -5   8   2   48.60    5.20
   5  -8   2   48.70    5.50
  -5  -8  -2   39.90    6.10
   5  -8   2   40.90    6.20
  -5  -8  -2   61.49    8.50
  -5   8   2   49.80    7.20
   5   8  -2   49.80    3.60
   5  -8   2   65.49    8.90
   5   8  -2   27.30    5.40
  -5  -8  -2   51.49    5.80
  -5  -8  -2   43.70    4.20
   5  -8   2   43.50    6.40
   5   8  -2   48.70    6.80
  -5  -8  -2   38.20    6.70
   5   8  -2   43.90    5.70
   5  -8   2   32.50    5.40
  -5   8  -2   40.30    4.30
   5   8   2   40.90    4.50
   5  -8  -2   49.99    6.70
   5  -8  -2   41.90    5.70
  -5  -8   2   53.69    6.30
  -5  -8   2   43.00    5.10
   5  -8  -2   54.59    7.60
   5  -8  -2   50.39    6.20
  -5  -8   2   40.20    5.50
   5   8   2   44.30    4.60
   5   8   2   42.70    6.40
   5   8   2   44.30    6.90
   5   8   2   45.50    6.30
  -5  -8   2   32.20    6.00
  -6  -8  -2   11.90    2.60
   6  -8   2   10.30    3.50
   6   8  -2    9.40    3.90
   6  -8   2   11.80    3.70
   6  -8   2    8.80    3.50
  -6   8   2    9.00    3.00
   6   8  -2    9.20    1.90
  -6  -8  -2    9.70    3.80
   6  -8   2    4.10    3.00
  -6  -8  -2   14.70    4.60
  -6   8   2    9.00    5.60
  -6  -8  -2    7.60    3.50
  -6  -8  -2   11.80    3.50
   6   8  -2    5.50    1.90
   6   8  -2   16.90    4.40
   6  -8   2   13.60    4.00
   6   8  -2   10.50    2.00
   6   8  -2   16.70    5.80
  -6  -8   2    7.10    3.10
  -6  -8   2   18.20    4.70
  -6  -8   2   15.20    3.90
  -6   8  -2    7.90    2.70
   6   8   2    8.50    2.80
   6  -8  -2    3.40    3.20
   6   8   2    8.80    3.10
   6  -8  -2   11.40    4.20
  -6  -8   2    6.90    3.30
   6  -8  -2    7.20    3.10
   6   8   2    9.90    3.80
  -6  -8   2    5.80    3.40
   6   8   2   13.80    4.90
   6  -8  -2   10.90    3.70
   6   8   2    6.70    3.70
  -7   8   2    5.50    3.30
   7   8  -2   11.30    4.20
   7   8  -2    6.10    3.60
  -7  -8  -2    4.90    2.10
   7   8  -2   13.30    2.90
  -7  -8  -2   10.90    4.20
  -7  -8  -2   19.70    5.60
   7  -8   2   19.60    5.30
   7   8  -2   10.00    2.40
   7  -8   2   16.30    4.70
   7  -8   2   13.50    4.70
   7  -8   2    8.00    4.10
  -7  -8  -2   18.40    6.10
   7  -8   2    8.30    4.20
   7   8  -2   21.00    5.40
  -7   8   2    7.30    3.30
  -7  -8  -2   14.90    4.40
   7   8  -2   10.90    2.50
  -7  -8   2   12.40    3.80
   7  -8  -2    6.90    3.80
  -7  -8   2   -0.30    3.00
   7   8   2    7.40    2.20
   7   8   2   10.60    4.70
  -7  -8   2   14.00    5.10
   7   8   2    7.00    3.00
   7   8   2    3.40    3.50
   7  -8  -2    5.80    3.80
   7  -8  -2   24.80    5.60
  -7   8  -2    6.70    3.00
  -7  -8   2    9.00    3.50
  -7   8  -2   12.30    3.40
   7   8   2   10.90    4.40
   7   8   2   13.00    3.30
   7  -8  -2   19.70    4.70
  -8  -8  -2   11.70    5.10
  -8  -8  -2    0.70    3.30
   8   8  -2    6.60    2.80
   8  -8   2    2.20    3.10
  -8  -8  -2   13.10    4.80
  -8  -8  -2    4.40    3.70
   8   8  -2    4.20    3.40
  -8   8   2    0.80    2.70
   8  -8   2    8.80    4.40
   8   8  -2    4.30    2.90
   8  -8   2    7.80    4.60
  -8  -8  -2    8.80    2.30
   8  -8   2    4.60    2.90
   8   8  -2    3.40    2.10
   8  -8   2    3.80    3.50
  -8  -8   2    3.10    3.30
   8  -8  -2    2.10    2.90
   8  -8  -2    7.60    3.80
   8  -8  -2    6.70    3.70
   8  -8  -2    6.70    4.20
   8   8   2    2.90    2.70
   8   8   2   -1.80    2.70
   8  -8  -2    2.90    3.30
   8   8   2    7.60    2.50
  -8  -8   2    9.40    5.00
   8   8   2    3.60    2.40
  -8  -8   2    3.10    2.90
  -8  -8   2    1.10    2.60
   9  -8   2    4.80    3.50
   9  -8   2    8.00    4.20
  -9  -8  -2   13.00    5.10
  -9  -8  -2    6.50    4.10
   9   8  -2    8.80    3.00
  -9  -8  -2   15.30    5.50
   9   8  -2    9.50    4.80
   9  -8   2   16.20    5.40
   9   8  -2   10.40    3.10
  -9   8   2    9.00    4.30
   9  -8   2   15.60    5.20
  -9  -8  -2   10.40    4.40
   9   8  -2   13.70    3.70
  -9  -8   2   15.50    4.70
  -9  -8   2   16.60    5.70
   9  -8  -2   13.90    4.80
   9  -8  -2    8.90    4.40
   9   8   2   13.20    4.20
  -9   8  -2    8.80    4.00
   9   8   2    6.70    3.60
   9   8   2    7.60    2.90
   9   8   2   15.90    4.10
  -9  -8   2   13.20    4.80
   9  -8  -2    7.20    3.80
   0   9   2  297.77   11.30
   0  -9  -2  328.67   11.80
   0  -9  -2  314.37   12.20
   0  -9   2  326.57   10.80
   0   9   2  310.57   12.70
   0  -9  -2  310.57   11.70
   0  -9  -2  303.27   15.30
   0  -9   2  307.37    9.90
   0  -9   2  314.87   12.20
   0  -9   2  317.47    9.80
   0   9   2  320.37   12.00
   0   9  -2  305.27    8.80
  -1   9   2   25.50    2.90
  -1  -9  -2   27.30    4.00
   1  -9   2   27.30    3.60
  -1   9   2   29.80    3.50
   1  -9   2   24.60    2.80
   1   9  -2   26.60    2.60
  -1  -9  -2   28.00    4.10
  -1   9   2   23.70    4.30
   1  -9   2   24.00    3.20
  -1  -9  -2   20.10    4.40
   1   9  -2   30.00    5.00
  -1  -9  -2   23.50    4.30
  -1  -9  -2   26.60    4.60
   1  -9  -2   23.80    3.10
   1   9   2   21.20    3.50
  -1  -9   2   27.00    3.00
  -1   9  -2   23.80    2.20
   1  -9  -2   25.40    2.70
  -1  -9   2   22.90    3.20
  -1  -9   2   26.70    3.70
  -1  -9   2   29.30    4.70
   1  -9  -2   20.10    3.40
   1  -9  -2   15.10    3.40
   1   9   2   17.20    3.60
   1   9   2   25.00    4.30
   2  -9   2   18.80    3.10
   2  -9   2   21.20    3.30
   2   9  -2   18.50    2.90
  -2  -9  -2   18.00    3.80
  -2   9   2   22.30    4.20
   2  -9   2   23.60    3.10
  -2  -9  -2   21.80    3.90
  -2   9   2   22.30    3.40
  -2  -9  -2   16.90    3.50
  -2  -9  -2   15.80    3.80
   2  -9  -2   14.40    3.30
   2   9   2   18.60    3.40
   2   9   2   21.60    4.30
  -2   9  -2   19.30    2.50
  -2  -9   2   21.50    3.10
  -2  -9   2   22.00    4.50
   2   9   2   20.80    4.50
   2  -9  -2   22.80    3.60
  -2  -9   2   21.00    3.30
  -2  -9   2   20.00    3.50
  -2  -9   2   20.80    3.80
   2  -9  -2   26.40    4.80
   2  -9  -2   18.50    3.40
  -3  -9  -2  181.18    9.40
   3   9  -2  188.88   11.50
  -3  -9  -2  178.98   10.60
   3  -9   2  188.28   10.30
  -3   9   2  182.88   10.20
   3   9  -2  165.98    8.20
   3  -9   2  183.28    8.90
  -3  -9  -2  167.88   10.70
  -3  -9  -2  176.48    9.30
  -3   9   2  169.98    8.60
   3  -9   2  175.48    8.80
  -3  -9  -2  165.58    9.60
   3  -9   2  173.28    8.00
   3  -9  -2  174.48   10.20
  -3  -9   2  176.98    9.30
   3  -9  -2  145.79   12.60
   3  -9  -2  186.08    9.70
  -3  -9   2  183.08    8.50
  -3   9  -2  156.48    7.40
   3   9   2  177.28    9.40
  -3  -9   2  169.38    8.80
  -3   9  -2  167.58    7.20
   3   9   2  179.88   11.20
   3  -9  -2  182.48    9.20
  -3  -9   2  177.78   11.20
   3   9   2  160.48    9.80
  -3  -9   2  175.38    8.30
  -4  -9  -2   -1.40    1.80
   4   9  -2    4.80    2.40
   4  -9   2    0.00    1.90
  -4  -9  -2   -1.00    2.00
  -4   9   2    5.70    2.50
  -4  -9  -2    1.30    2.40
   4   9  -2   -2.50    1.70
  -4  -9  -2    0.20    2.20
  -4   9   2   -0.40    1.90
   4  -9   2    0.00    2.20
   4  -9   2    0.90    2.00
   4  -9   2    3.10    2.30
   4   9  -2    1.20    1.70
  -4  -9  -2    3.10    2.00
  -4  -9   2    2.50    2.20
   4  -9  -2    2.30    2.00
   4  -9  -2   -0.90    1.80
  -4  -9   2    1.60    2.50
   4   9   2    3.90    2.40
   4   9   2    1.90    2.10
   4  -9  -2   -0.60    2.40
  -4  -9   2    1.80    1.50
   4   9   2   -1.20    1.90
   4   9   2    0.40    0.90
  -4   9  -2    1.60    1.70
  -4   9  -2    2.50    1.70
  -4  -9   2    5.50    2.50
   5   9  -2   98.39    7.90
  -5  -9  -2  116.19    8.70
   5   9  -2  101.79    8.20
   5  -9   2   97.79    9.40
   5   9  -2   97.89    9.80
  -5   9   2  107.79    8.80
  -5  -9  -2  104.49    8.20
   5  -9   2  110.29    8.00
   5  -9   2  108.29    8.30
  -5  -9  -2   97.19    9.40
  -5   9   2  106.59    8.80
  -5  -9  -2  100.59    6.50
   5  -9   2  112.09    9.40
   5   9   2   94.99    5.40
  -5  -9   2   92.69    7.60
   5   9   2  105.49    8.90
   5  -9  -2   98.99    8.30
  -5  -9   2   95.69    7.20
  -5   9  -2   96.59    6.60
  -5  -9   2   96.39    8.30
   5  -9  -2   95.79    8.50
   5   9   2  112.49   16.30
   5   9   2  102.79    5.40
  -5   9  -2  103.59    7.10
   5  -9  -2  114.09    8.20
  -5  -9   2   97.29   10.20
   5   9   2   93.19    9.30
   5  -9  -2  104.39    8.90
  -6   9   2   33.40    5.20
  -6  -9  -2   32.40    4.50
   6   9  -2   24.70    5.20
  -6  -9  -2   24.40    5.40
   6  -9   2   22.30    5.10
  -6  -9  -2   19.30    6.10
   6   9  -2   21.90    4.60
  -6  -9  -2   18.90    5.20
   6  -9   2   21.00    5.10
   6   9  -2   13.60    4.60
  -6  -9  -2   25.00    5.50
   6  -9   2   17.30    4.50
   6  -9   2   18.80    4.40
   6  -9   2   32.70    5.90
  -6  -9   2   24.50    5.00
   6   9   2   27.50    3.80
   6  -9  -2   28.20    6.10
   6   9   2   25.40    3.60
  -6  -9   2   20.60    5.00
  -6   9  -2   14.30    3.30
   6  -9  -2   26.10    5.10
   6   9   2   18.80    5.20
   6  -9  -2   28.10    5.50
   6   9   2   27.60    5.40
   6  -9  -2   27.20    5.70
  -6  -9   2   25.70    5.70
  -6  -9   2   23.30    4.60
  -6  -9   2   22.20    4.60
   6   9   2   25.80    6.80
  -6   9  -2   22.80    4.30
  -7  -9  -2  105.19   11.90
   7  -9   2  110.99    9.80
   7   9  -2  124.99   14.00
   7  -9   2  123.89   11.20
  -7  -9  -2  110.99   10.90
  -7  -9  -2  120.29    9.70
   7  -9   2  118.89   11.10
   7  -9   2   94.49    9.30
  -7  -9  -2   97.19    9.60
   7   9  -2  102.49    6.20
   7  -9   2  118.29   10.30
  -7  -9  -2  118.79    6.60
   7   9  -2  101.49    9.80
  -7   9  -2  111.79    8.70
   7  -9  -2  117.89   10.60
   7   9   2  110.99    7.50
  -7  -9   2   99.59    9.50
  -7  -9   2  121.19    9.20
   7   9   2  111.59   10.60
   7   9   2   99.49   11.10
  -7  -9   2  113.79   10.90
   7  -9  -2  122.79   10.80
  -7  -9   2  108.99    8.80
   7  -9  -2  136.09   15.10
   7  -9  -2  135.79    9.80
   7   9   2  119.79    7.30
   8   9  -2    6.80    3.80
  -8  -9  -2    4.70    4.00
  -8  -9  -2    8.50    4.60
   8   9  -2    8.50    2.10
   8  -9   2    4.60    4.60
  -8   9   2    8.80    3.60
   8   9  -2    3.50    2.00
  -8  -9  -2   12.70    4.70
  -8  -9  -2   14.00    2.80
   8  -9   2    4.30    3.90
   8  -9   2    6.50    3.60
   8  -9   2   -0.40    3.50
  -8  -9   2   10.90    4.80
   8   9   2   18.70    3.50
  -8  -9   2   12.00    4.50
  -8   9  -2    7.80    3.30
   8   9   2   19.40    5.40
  -8  -9   2    7.40    3.30
   8  -9  -2    9.30    4.10
   8  -9  -2    4.30    3.40
   8   9   2    8.10    2.70
   8  -9  -2    7.50    3.60
  -8  -9   2   17.80    4.50
   9   9  -2    8.50    2.50
   9  -9   2    4.20    3.70
  -9  -9  -2    5.30    3.50
  -9  -9  -2    3.70    3.10
  -9   9   2    1.10    3.10
   9   9  -2    5.40    4.00
   9  -9   2    2.40    4.30
  -9  -9  -2    5.00    4.50
  -9  -9  -2    3.20    4.10
   9  -9   2    7.40    4.20
   9   9  -2    2.50    2.30
   9   9  -2    4.10    2.80
  -9   9  -2   -1.20    2.80
   9  -9  -2   12.20    5.30
  -9  -9   2    5.30    4.00
   9   9   2    6.60    2.90
   9   9   2   -0.30    3.70
  -9  -9   2    5.60    3.50
   9   9   2    1.40    2.20
   9   9   2    6.30    3.30
  -9  -9   2    2.70    3.00
   9  -9  -2    4.80    3.50
   9  -9  -2    8.60    4.40
   0  10   2   76.69    6.10
   0 -10   2   73.59    4.40
   0 -10  -2   60.19    6.00
   0  10   2   81.59    5.90
   0 -10  -2   75.19    5.50
   0  10  -2   70.19    3.30
   0 -10   2   79.69    5.90
   0 -10  -2   75.49    5.80
   0  10   2   72.39    5.50
   0 -10  -2   76.09    6.20
   0 -10   2   81.09    5.30
  -1 -10  -2  113.09    7.70
   1 -10   2  111.09    5.50
   1  10  -2  118.99    5.00
   1 -10   2  112.29    6.40
  -1 -10  -2  123.69    7.40
  -1  10   2  113.39    6.70
   1 -10   2  120.99    6.80
  -1 -10  -2  109.19    7.60
   1 -10   2  124.59    6.40
  -1 -10  -2  130.89    9.00
  -1  10   2  112.69    7.50
   1 -10   2  117.69    6.30
   1  10   2  121.59    7.80
   1 -10  -2  128.19    8.00
  -1  10  -2  122.19    4.50
   1  10   2  115.09    7.00
   1 -10  -2  118.19    7.20
  -1 -10   2  117.49    5.80
   1  10   2  117.89    8.10
   1 -10  -2  120.39    8.20
  -1 -10   2  116.89    6.60
   1 -10  -2  119.89    5.60
  -1 -10   2  117.69    8.10
   2  10  -2   60.49    4.30
   2 -10   2   59.29    5.10
   2 -10   2   54.99    4.60
  -2 -10  -2   58.59    6.00
   2 -10   2   58.49    4.30
  -2 -10  -2   62.79    5.90
   2  10  -2   56.69    6.30
  -2 -10  -2   60.39    6.70
  -2 -10  -2   63.69    6.50
  -2 -10  -2   65.69    7.00
  -2  10   2   64.39    5.90
  -2  10   2   55.79    5.00
   2 -10   2   61.99    5.60
  -2 -10   2   61.79    5.20
  -2 -10   2   66.79    6.70
  -2 -10   2   64.39    4.60
   2 -10  -2   61.59    5.00
  -2  10  -2   64.59    3.80
   2  10   2   70.49    5.70
   2  10   2   77.59    6.40
  -2 -10   2   55.59    5.60
   2  10   2   58.09    6.40
   2 -10  -2   52.59    5.80
  -2  10  -2   62.99    3.60
  -2 -10   2   57.19    5.10
   3  10  -2   51.39    4.60
  -3 -10  -2   51.69    6.30
   3 -10   2   47.30    4.80
  -3 -10  -2   51.19    6.20
  -3  10   2   47.40    5.60
   3 -10   2   47.90    5.20
  -3  10   2   47.60    4.90
  -3 -10  -2   46.50    5.30
  -3 -10  -2   55.89    5.50
   3 -10   2   61.59    6.30
  -3 -10  -2   57.19    6.10
   3  10  -2   43.70    6.40
   3  10  -2   55.99    4.80
   3 -10  -2   55.09    5.30
   3 -10  -2   46.80    5.40
   3  10   2   48.10    5.20
  -3  10  -2   49.20    4.00
   3  10   2   41.20    6.10
   3 -10  -2   50.19    6.20
  -3 -10   2   39.50    6.50
  -3 -10   2   55.59    5.50
  -3  10  -2   51.49    3.80
   3  10   2   44.80    6.50
  -3 -10   2   52.49    5.50
  -3 -10   2   53.79    4.90
  -3 -10   2   54.79    5.00
   4  10  -2  116.89   10.00
   4 -10   2  103.89    8.60
  -4  10   2  106.59    7.60
   4 -10   2  131.09    8.60
  -4 -10  -2  133.49   10.30
  -4  10   2  125.49    8.90
  -4 -10  -2  112.39    8.20
   4  10  -2  119.29    7.80
   4 -10   2  127.59    7.30
  -4 -10  -2  144.59    9.60
   4 -10   2  106.59    7.60
  -4 -10  -2  113.09    8.50
  -4 -10  -2  107.59    9.10
  -4 -10   2  118.09    7.50
   4 -10  -2  125.79    9.30
   4  10   2  123.09    8.50
   4 -10  -2  128.19    8.30
   4 -10  -2  125.69    9.00
   4  10   2  116.59   10.10
   4  10   2  107.39    8.50
  -4  10  -2  124.09    6.60
  -4  10  -2  106.19    6.50
   4 -10  -2  118.69    9.00
  -4 -10   2  115.99   12.90
  -4 -10   2  111.39    9.80
  -4 -10   2  118.79    6.60
  -4 -10   2  104.49    7.80
  -5 -10  -2   15.70    4.70
  -5  10   2   25.90    5.50
  -5 -10  -2   12.30    4.60
   5  10  -2   12.50    3.50
   5  10  -2   17.80    4.40
   5 -10   2   17.20    4.10
   5 -10   2   14.70    4.60
   5 -10   2    6.70    3.70
   5  10  -2    9.40    4.20
   5 -10   2   18.30    4.30
  -5 -10  -2   15.20    4.10
  -5  10   2   16.40    3.60
   5 -10   2   16.20    4.90
  -5 -10  -2   18.70    4.40
  -5 -10  -2   19.30    3.70
   5  10   2   16.90    4.60
  -5 -10   2    9.50    4.10
  -5 -10   2   17.20    2.60
  -5  10  -2   18.20    3.40
   5 -10  -2   14.90    4.20
  -5  10  -2   11.70    2.90
   5 -10  -2   12.10    3.60
   5  10   2   14.80    4.10
   5 -10  -2   18.80    4.50
   5  10   2   19.80    5.90
   5 -10  -2   19.20    4.40
  -5 -10   2   16.80    4.30
  -5 -10   2   16.60    3.80
  -5 -10   2   15.30    3.90
  -6  10   2   42.40    8.70
  -6 -10  -2   34.40    5.90
   6  10  -2   37.30    6.40
  -6 -10  -2   37.50    7.20
   6 -10   2   34.70    6.20
   6 -10   2   36.70    6.40
   6  10  -2   20.00    4.80
   6 -10   2   47.80    8.70
  -6 -10  -2   27.10    5.80
   6 -10   2   28.80    5.70
   6 -10   2   35.10    6.10
  -6 -10  -2   35.50   10.40
  -6 -10  -2   32.60    4.00
   6  10  -2   32.50    7.70
   6 -10  -2   41.50    7.10
   6  10   2   28.80    6.20
  -6 -10   2   29.60    5.00
  -6 -10   2   35.30    5.50
   6 -10  -2   29.60    5.90
   6 -10  -2   36.90    6.20
  -6 -10   2   33.50    5.90
  -6 -10   2   40.00    7.80
  -6  10  -2   34.70    5.00
   6  10   2   29.20    2.70
   6  10   2   30.30    6.30
   6  10   2   33.90    2.80
   6 -10  -2   36.50    5.90
  -7 -10  -2    0.20    3.20
  -7 -10  -2    2.20    2.90
   7 -10   2   -2.40    2.90
  -7 -10  -2    4.80    3.80
   7 -10   2    2.80    3.20
  -7  10   2   -3.70    2.20
   7 -10   2    3.30    3.10
   7  10  -2    0.70    2.50
   7 -10   2    6.10    3.60
  -7 -10  -2    1.00    3.20
   7 -10  -2    3.40    3.30
   7 -10  -2    1.40    2.70
   7 -10  -2   -4.40    1.90
  -7 -10   2   -1.50    3.70
  -7 -10   2    3.80    2.90
   7 -10  -2    2.20    3.00
   7  10   2    0.10    1.60
   7  10   2   -2.40    2.30
  -7  10  -2    1.10    2.50
  -7 -10   2   -0.30    3.20
   7 -10  -2    7.60    3.70
  -7 -10   2    1.00    2.70
   8  10  -2   27.00    6.60
   8 -10   2   19.30    5.70
   8 -10   2   17.50    4.80
  -8  10   2   20.70    4.80
  -8 -10  -2   17.10    6.20
  -8 -10  -2   24.00    7.10
  -8 -10  -2   18.40    4.90
   8 -10   2   10.60    4.30
  -8 -10   2    8.70    4.00
   8 -10  -2   19.20    5.60
  -8 -10   2   22.30    5.10
  -8 -10   2   12.60    6.10
   8  10   2   15.60    3.10
   8  10   2   11.00    2.90
  -8  10  -2   15.70    4.30
   8  10   2    9.00    4.60
   8 -10  -2   14.90    6.00
   8 -10  -2   16.90    5.20
   0 -11  -2   91.39    6.20
   0 -11  -2   87.99    7.30
   0 -11   2   75.99    5.70
   0 -11   2   88.09    5.50
   0  11   2   70.79    5.50
   0 -11   2   83.29    6.30
   0 -11  -2   79.49    6.90
   0  11   2   97.19    6.40
   0 -11  -2   75.69    6.00
  -1 -11  -2   33.10    6.00
  -1 -11  -2   30.20    4.80
  -1 -11  -2   36.00    6.30
  -1  11   2   34.60    4.40
  -1 -11  -2   37.90    5.30
  -1 -11  -2   32.20    4.70
   1 -11   2   37.10    4.10
   1 -11   2   34.00    3.60
   1 -11   2   37.90    3.80
   1 -11   2   32.40    4.30
   1 -11  -2   33.40    4.90
   1  11   2   35.40    4.30
  -1 -11   2   42.20    6.10
  -1 -11   2   37.00    3.50
  -1 -11   2   37.50    4.70
   1  11   2   34.00    5.40
   1  11   2   37.00    5.50
   1 -11  -2   28.60    4.90
   1 -11  -2   45.70    4.70
   2 -11   2   33.50    4.90
  -2  11   2   36.60    4.60
   2 -11   2   34.90    4.50
   2  11  -2   30.40    5.40
  -2  11   2   21.30    4.70
   2 -11   2   28.30    3.30
  -2 -11  -2   27.90    5.20
  -2 -11  -2   36.30    5.20
  -2 -11  -2   28.30    4.90
  -2 -11  -2   36.80    5.50
  -2 -11  -2   28.70    5.30
   2  11   2   36.30    5.70
   2 -11  -2   35.10    8.20
  -2 -11   2   30.30    4.30
   2 -11  -2   34.20    5.10
   2 -11  -2   34.40    4.20
  -2  11  -2   26.20    2.10
  -2 -11   2   31.90    3.60
   2 -11  -2   31.10    4.70
  -2  11  -2   33.30    2.40
   2  11   2   35.10    4.90
  -2 -11   2   41.00    5.90
  -2 -11   2   31.50    4.50
   2  11   2   35.70    6.00
  -2 -11   2   37.50    6.20
  -3 -11  -2   38.10    5.30
  -3 -11  -2   35.70    6.10
  -3 -11  -2   37.20    6.20
   3 -11   2   37.20    6.00
   3 -11   2   31.00    3.90
  -3 -11  -2   31.40    5.10
  -3  11   2   39.00    4.50
  -3  11   2   37.90    5.70
  -3 -11  -2   29.30    5.10
   3  11  -2   35.90    6.20
   3 -11   2   30.10    5.20
  -3 -11   2   37.30    4.80
  -3 -11   2   32.00    4.80
  -3 -11   2   41.50    4.30
  -3 -11   2   41.10    6.60
   3  11   2   25.60    5.40
   3  11   2   44.30    5.30
   3  11   2   32.80    5.10
  -3 -11   2   47.30    5.10
   3 -11  -2   34.90    5.50
   3 -11  -2   32.10    5.30
  -3  11  -2   33.80    3.10
   3 -11  -2   42.90    5.60
   3 -11  -2   36.90    5.20
  -4  11   2   25.60    4.30
  -4 -11  -2   35.50    5.10
   4 -11   2   34.80    4.40
   4 -11   2   27.80    5.40
  -4 -11  -2   39.50    6.70
  -4 -11  -2   31.30    5.80
  -4 -11  -2   34.40    5.60
   4 -11   2   27.80    4.80
  -4 -11  -2   32.40    5.20
   4 -11   2   33.70    5.30
   4  11  -2   24.80    4.40
   4  11  -2   29.70    5.00
   4  11  -2   29.00    6.00
  -4  11   2   40.00    6.20
   4  11   2   34.50    5.50
   4 -11  -2   33.10    5.40
  -4 -11   2   32.50    6.50
  -4 -11   2   34.70    5.60
  -4  11  -2   30.00    3.80
   4  11   2   40.60    7.40
   4  11   2   28.80    5.60
  -4 -11   2   32.70    5.40
   4 -11  -2   27.00    4.60
  -4  11  -2   34.20    3.70
  -4 -11   2   30.50    4.30
   4 -11  -2   36.60    5.70
  -4 -11   2   27.90    4.50
   4 -11  -2   36.80    6.30
   5  11  -2   17.20    4.60
   5 -11   2   13.30    3.60
   5 -11   2   11.90    4.50
  -5 -11  -2    5.00    3.50
  -5 -11  -2    6.20    2.60
   5 -11   2    4.90    2.90
   5 -11   2   14.00    5.00
  -5 -11  -2   11.50    4.70
  -5 -11  -2    8.40    3.60
  -5  11   2    7.40    3.30
  -5 -11  -2   13.30    3.60
   5  11  -2    9.60    4.30
   5 -11   2   17.40    4.50
   5  11  -2    8.50    3.10
  -5 -11   2   16.00    4.30
  -5 -11   2   15.60    2.70
   5 -11  -2   10.90    3.80
   5 -11  -2   12.90    3.60
   5  11   2    6.20    3.40
  -5 -11   2    3.60    3.30
   5 -11  -2   11.50    4.00
   5 -11  -2   12.80    4.10
  -5 -11   2    9.20    3.00
  -5  11  -2   11.80    2.90
  -5  11  -2    5.70    2.80
   5  11   2   12.00    4.00
  -6 -11  -2   -0.90    3.30
  -6 -11  -2   -0.10    2.40
   6 -11   2   10.30    4.00
   6 -11   2    9.10    4.70
  -6 -11  -2   -2.40    2.50
   6 -11   2    4.90    4.00
   6  11  -2    6.70    3.30
  -6 -11  -2   10.10    2.90
  -6  11   2    3.50    2.90
   6 -11   2    6.50    3.10
  -6 -11  -2   12.40    4.30
   6  11  -2    1.20    2.80
  -6  11  -2    8.90    2.70
  -6 -11   2   -0.60    2.40
  -6 -11   2    1.30    4.60
  -6 -11   2    7.20    4.20
  -6 -11   2    4.70    2.80
   6 -11  -2    3.40    3.30
   6 -11  -2    5.40    2.80
   6  11   2    2.40    2.80
   6 -11  -2    4.70    3.60
   6 -11  -2   -1.20    3.40
   7  11  -2    3.00    3.10
  -7 -11  -2    7.40    4.10
  -7 -11  -2    6.10    4.30
  -7 -11  -2    5.90    2.40
  -7 -11  -2    7.40    3.70
   7 -11   2    6.80    3.60
   7 -11   2    7.00    4.20
   7 -11   2    2.90    3.00
  -7  11   2    3.50    3.30
   7 -11   2   11.90    4.80
  -7  11  -2    6.20    3.20
   7 -11  -2    4.30    4.20
   7 -11  -2    7.90    4.70
  -7 -11   2    9.20    5.20
  -7 -11   2    5.10    3.20
   7  11   2    7.20    4.00
   7 -11  -2   11.10    3.60
   7 -11  -2   13.30    4.50
  -7 -11   2   13.70    3.90
  -7 -11   2    4.20    3.90
   0 -12   2   47.00    3.60
   0  12   2   40.40    4.50
   0 -12   2   50.79    5.10
   0 -12  -2   54.29    5.30
   0  12   2   54.29    5.20
   0 -12   2   43.50    5.30
   0 -12  -2   46.50    6.10
   0 -12  -2   48.80    4.70
   0 -12  -2   49.99    5.50
  -1  12   2   68.79    5.90
  -1 -12  -2   68.69    6.50
   1 -12   2   60.29    4.60
  -1  12   2   68.29    5.40
   1 -12   2   68.09    4.20
  -1 -12  -2   60.29    6.70
   1 -12   2   50.69    5.60
  -1 -12  -2   54.49    6.60
  -1 -12  -2   75.19    6.50
  -1 -12  -2   58.69    5.60
  -1 -12   2   55.69    5.70
  -1 -12   2   61.19    6.50
   1 -12  -2   73.39    6.50
   1  12   2   54.29    6.10
   1 -12  -2   60.29    5.50
   1 -12  -2   74.39    6.90
  -1 -12   2   66.39    4.40
   1  12   2   61.89    5.40
  -2 -12  -2   23.90    4.50
   2 -12   2   24.00    3.10
  -2  12   2   27.70    3.90
  -2 -12  -2   28.40    4.50
   2 -12   2   34.60    4.00
  -2  12   2   19.40    5.50
  -2 -12  -2   23.60    4.50
  -2 -12  -2   31.10    5.20
   2 -12   2   26.60    4.20
  -2 -12   2   19.90    4.30
   2 -12  -2   24.00    4.80
  -2 -12   2   29.80    5.50
   2 -12  -2   22.60    4.70
   2 -12  -2   24.50    4.20
  -2 -12   2   26.90    3.50
   2  12   2   21.50    3.90
   2  12   2   33.10    6.00
  -2 -12   2   19.60    3.90
   3 -12   2   70.39    6.40
   3  12  -2   43.50    6.80
  -3 -12  -2   48.50    5.80
   3 -12   2   49.40    6.30
  -3 -12  -2   48.80    6.50
  -3 -12  -2   54.09    6.30
  -3 -12  -2   48.40    9.10
   3 -12   2   51.69    4.40
  -3 -12  -2   59.69    7.00
   3 -12  -2   46.20    5.30
  -3 -12   2   46.80    5.30
   3 -12  -2   48.90    6.70
   3  12   2   56.29    6.10
  -3 -12   2   53.29    5.40
  -3 -12   2   49.60    9.10
  -3 -12   2   48.30    5.70
   3 -12  -2   46.70    5.60
   3  12   2   59.69    7.20
  -3 -12   2   43.40    4.60
   4 -12   2    2.10    2.60
  -4 -12  -2    4.60    2.70
   4 -12   2   -0.70    1.70
  -4 -12  -2    6.40    2.60
  -4 -12  -2    1.20    2.70
   4 -12   2    1.00    2.60
   4 -12   2    3.00    3.50
   4 -12   2    2.90    2.00
  -4 -12  -2    1.60    2.10
  -4 -12  -2    5.80    3.50
   4  12  -2   -4.40    2.40
  -4  12   2    6.60    2.80
   4 -12  -2   -0.60    2.30
  -4  12  -2    2.40    1.50
   4  12   2   -4.60    3.20
   4 -12  -2    4.70    2.60
  -4 -12   2   -1.40    2.00
   4  12   2    1.00    2.10
  -4 -12   2   -1.00    1.90
   4 -12  -2    3.00    2.80
  -4 -12   2   -2.00    2.00
  -4 -12   2    1.80    2.80
  -4  12  -2    2.40    1.80
  -4 -12   2   -0.80    1.80
   5 -12   2   11.20    4.10
   5 -12   2   14.40    3.40
  -5 -12  -2   15.80    5.00
   5 -12   2   13.10    4.50
   5 -12   2   16.60    3.90
  -5 -12  -2   11.10    3.90
   5 -12   2   16.80    5.40
   5  12  -2   15.30    3.70
  -5 -12  -2   20.70    5.70
  -5  12   2   14.90    3.60
  -5 -12  -2   17.20    4.70
  -5 -12  -2   13.80    3.50
   5  12   2   16.40    5.80
   5  12   2    6.50    3.70
  -5 -12   2   14.10    2.70
   5 -12  -2   10.80    4.30
  -5 -12   2   12.00    4.90
  -5 -12   2   15.00    3.60
   5 -12  -2   11.10    3.40
  -5 -12   2   14.90    4.90
   5 -12  -2   11.20    4.90
  -5 -12   2   11.70    3.70
  -5  12  -2   12.50    2.70
   5 -12  -2   12.50    4.20
   0 -13   2   27.00    2.50
   0 -13  -2   33.70    4.50
   0 -13  -2   18.10    4.00
   0 -13  -2   25.20    5.00
   0 -13   2   25.80    4.40
   0 -13   2   37.90    5.10
   0 -13  -2   25.50    5.40
   0 -13  -2   25.70    4.20
  -1 -13  -2    4.80    3.10
   1 -13   2    0.30    2.40
  -1 -13  -2    1.70    2.50
  -1 -13  -2    5.40    2.70
  -1 -13  -2    4.10    2.50
  -1 -13  -2    5.40    3.80
   1 -13   2    4.20    1.40
  -1 -13   2    6.10    3.00
   1  13   2    8.90    3.70
  -1 -13   2    3.90    1.60
  -1 -13   2    0.90    2.70
   1 -13  -2    3.30    3.60
   1 -13  -2    8.30    2.70
   1 -13  -2    5.30    2.40
  -1 -13   2    0.70    2.50
   2 -13   2   66.99    5.20
  -2 -13  -2   65.89    7.60
  -2 -13  -2   62.49    6.70
  -2 -13  -2   59.99    6.90
   2 -13   2   57.69    6.40
  -2 -13  -2   57.19    5.90
  -2 -13  -2   60.99    7.50
   2 -13   2   64.19    5.50
   2 -13  -2   61.19    5.90
  -2 -13   2   55.29    6.50
   2 -13  -2   61.69    7.20
  -2 -13   2   73.59    7.60
  -2 -13   2   66.19    4.70
  -2 -13   2   74.09    7.30
   2  13   2   69.19    7.50
   2 -13  -2   53.89    6.30
   2  13   2   55.89    5.90
  -3  13   2   40.20    5.90
  -3 -13  -2   33.40    6.40
   3 -13   2   23.00    6.30
  -3 -13  -2   35.30    6.20
   3 -13   2   33.60    4.90
  -3 -13  -2   39.40    6.50
  -3 -13  -2   39.70    6.50
   3 -13   2   35.40    5.70
  -3 -13  -2   30.20    5.10
   3 -13   2   33.80    5.10
  -3 -13   2   31.50    5.20
   3 -13  -2   36.00    6.10
  -3 -13   2   37.00    6.60
   3 -13  -2   46.80    5.30
  -3 -13   2   33.30    4.30
   3 -13  -2   35.10    4.60
   3  13   2   34.90    6.20
  -3 -13   2   37.80    5.60
   3 -13  -2   27.60    5.00
   4 -13   2    5.60    4.50
  -4 -13  -2    3.00    4.00
  -4 -13  -2    0.10    2.90
   4 -13   2    4.00    3.20
  -4 -13  -2    9.40    3.20
   4  13  -2    2.80    3.60
  -4 -13  -2    2.40    2.50
  -4 -13  -2    6.30    3.00
   4 -13  -2    2.40    3.10
  -4 -13   2    4.90    2.50
  -4 -13   2    4.80    4.00
  -4 -13   2    5.30    2.80
   4 -13  -2    6.80    3.70
   4  13   2    3.70    2.90
  -4 -13   2    1.10    3.20
   4  13   2   -0.80    3.00
  -4 -13   2    3.00    2.40
   0   0   3    0.80    0.60
   0   0   3    0.20    0.60
   0   0   3   -0.20    0.50
   0   0  -3    0.10    0.60
   0   0  -3    0.10    0.60
   0   0   3    0.00    0.60
   0   0  -3   -0.10    0.50
   0   0  -3    1.00    0.60
   0   0  -3    0.00    0.60
  -1   0  -3 1161.18   26.40
  -1   0   3 1156.28   26.10
  -1   0  -3 1163.28   25.70
   1   0  -3 1199.28   25.90
   1   0  -3 1245.48   25.20
  -1   0  -3 1191.28   25.80
   1   0   3 1182.88   25.70
   1   0  -3 1174.58   26.10
  -1   0  -3 1090.39   26.50
  -1   0   3 1173.18   26.50
   1   0   3 1147.99   26.40
   1   0   3 1192.08   26.00
   1   0  -3 1191.78   26.60
   1   0  -3 1144.69   25.60
   1   0   3 1216.08   25.80
  -1   0   3 1191.08   25.70
  -1   0   3 1154.58   25.80
   2   0   3   46.50    3.30
   2   0  -3   53.79    3.60
  -2   0   3   50.09    3.50
  -2   0  -3   53.69    3.40
   2   0  -3   54.79    3.50
  -2   0  -3   52.39    3.30
   2   0   3   52.79    3.80
   2   0  -3   49.80    3.40
   2   0   3   44.70    3.30
  -2   0   3   51.39    3.40
   2   0  -3   48.30    3.70
  -2   0   3   48.00    3.80
   2   0   3   49.00    3.40
  -2   0  -3   57.09    3.50
  -2   0   3   50.39    3.60
  -2   0  -3   51.89    3.80
  -2   0   3   47.90    3.50
  -2   0  -3   50.49    3.40
   2   0  -3   48.90    3.50
   2   0   3   45.30    3.00
  -3   0   3 5161.58  107.99
   4   0  -3  383.66   15.40
   4   0   3  381.56   12.60
   4   0  -3  408.56   14.10
   4   0  -3  405.16   13.70
  -4   0   3  352.36   15.90
  -4   0  -3  400.16   13.40
  -4   0   3  400.66   13.40
   4   0   3  384.76   13.80
  -4   0  -3  374.76   12.50
  -4   0  -3  402.06   13.70
   4   0  -3  365.46   13.20
   4   0   3  390.56   15.00
  -4   0   3  370.26   14.60
  -4   0  -3  369.86   13.10
   4   0  -3  382.46   14.70
   4   0   3  387.46   13.40
   4   0  -3  384.96   13.30
  -4   0   3  391.06   13.40
   5   0   3   22.90    4.00
  -5   0   3   27.40    4.20
  -5   0  -3   16.40    3.20
   5   0   3   25.30    3.80
   5   0   3   31.00    4.70
   5   0  -3   21.50    3.70
  -5   0   3   27.30    4.90
   5   0  -3   16.90    3.20
   5   0  -3   26.50    4.30
  -5   0  -3   22.10    3.80
  -5   0   3   31.50    4.70
  -5   0  -3   23.90    4.10
  -5   0   3   19.90    4.00
   5   0  -3   34.00    4.90
   5   0   3   16.60    3.20
  -5   0  -3   20.30    3.00
  -5   0  -3   26.20    4.20
   5   0  -3   39.40    5.80
   5   0  -3   32.90    5.70
   5   0   3   21.20    4.00
   5   0  -3   21.70    2.90
  -6   0   3   44.30    5.80
  -6   0  -3   42.50    5.00
   6   0  -3   53.89    7.10
  -6   0   3   45.20    5.50
   6   0   3   52.99    5.70
  -6   0  -3   55.49    7.80
   6   0  -3   40.90    5.00
  -6   0  -3   43.40    4.60
   6   0  -3   40.00    6.50
  -6   0   3   49.70    5.50
   6   0  -3   41.50    4.80
   6   0   3   44.30    5.10
   6   0  -3   41.20    6.50
   6   0  -3   35.90    5.10
  -6   0  -3   46.60    5.20
   6   0   3   38.90    5.50
   6   0  -3   39.40    6.40
   6   0   3   47.40    4.70
   6   0   3   53.49    6.40
  -6   0  -3   48.10    5.40
   6   0   3   49.80    6.60
   7   0   3  338.77   13.80
   7   0  -3  329.47   15.70
  -7   0   3  373.96   15.60
   7   0   3  357.36   15.70
   7   0   3  317.37   16.50
   7   0   3  353.96   17.40
  -7   0  -3  325.57   14.80
  -7   0  -3  364.46   15.60
   7   0   3  340.37   15.40
   7   0  -3  347.47   13.00
   7   0   3  357.26   16.50
   7   0  -3  339.87   17.10
  -7   0   3  355.06   16.60
   7   0  -3  361.36   17.50
  -7   0  -3  364.66   16.10
   7   0  -3  366.76   15.70
  -7   0   3  339.47   15.00
   7   0  -3  338.57   15.60
   7   0   3  330.67   15.60
  -8   0  -3    2.00    2.10
   8   0  -3    1.70    3.10
   8   0  -3   -2.20    2.20
   8   0   3    3.10    2.50
  -8   0   3   -2.10    2.20
   8   0   3    0.30    1.70
   8   0   3   -1.80    2.50
   8   0  -3    1.40    2.00
   8   0   3   -2.30    2.20
   8   0  -3    5.20    3.20
   8   0   3   -3.60    2.00
   8   0   3    2.30    2.80
   8   0  -3   -0.70    1.80
  -8   0  -3    2.20    2.80
  -8   0   3    1.80    2.40
   8   0  -3   -2.70    1.70
   8   0  -3   -1.20    2.10
   8   0   3    3.70    3.10
  -8   0  -3    2.30    2.70
  -8   0   3    2.80    4.70
   9   0  -3  333.07   17.70
   9   0   3  293.77   16.10
  -9   0   3  313.67   16.00
   9   0   3  302.67   21.60
   9   0  -3  339.07   16.90
   9   0  -3  318.57   18.70
  -9   0   3  361.86   18.50
   9   0   3  322.97   18.60
   9   0  -3  329.67   13.80
   9   0  -3  340.67   19.20
   9   0  -3  321.07   16.70
   9   0   3  320.27   17.30
   9   0   3  324.27   17.70
  -9   0  -3  331.37   16.40
   9   0   3  335.37   17.10
  -9   0   3  326.37   16.70
  -9   0  -3  363.36   17.30
   9   0   3  310.17   14.50
  -9   0  -3  335.07   17.60
   9   0  -3  340.47   17.50
  10   0  -3   28.60    5.00
 -10   0  -3   41.10    7.30
  10   0  -3   33.50    7.40
  10   0  -3   21.00    5.40
 -10   0   3   27.10    6.20
  10   0   3   30.30    6.50
  10   0  -3   34.90    8.20
 -10   0   3   18.70    6.00
  10   0   3   32.50    6.80
  10   0   3   32.10    6.90
 -10   0  -3   24.40    6.00
  10   0  -3   25.40    5.50
  10   0   3   26.30    7.10
  10   0  -3   30.20    6.40
  10   0   3   29.70    6.30
  10   0   3   36.10    5.90
  10   0  -3   41.90    8.90
 -10   0   3   32.90    7.00
 -10   0  -3   22.40    5.20
  11   0   3    3.10    3.40
  11   0   3   -1.10    2.80
 -11   0   3    0.60    3.80
  11   0   3   -0.90    2.00
  11   0   3    7.30    3.50
 -11   0  -3    9.60    3.90
 -11   0   3    2.70    3.40
  11   0  -3    0.20    3.20
 -11   0  -3    3.60    3.70
 -11   0   3    5.40    3.30
  11   0  -3    2.60    4.00
  11   0  -3   -1.10    1.90
  11   0  -3   -3.70    2.20
 -11   0  -3    7.10    4.00
   0   1  -3  602.84   16.10
   0  -1   3  639.34   13.50
   0  -1   3  654.13   13.80
   0  -1   3  599.04   14.30
   0   1   3  645.74   14.60
   0   1   3  620.84   15.00
   0  -1  -3  647.94   14.60
   0  -1  -3  692.03   15.20
   0  -1  -3  654.73   15.20
   0   1   3  660.43   15.10
   0   1  -3  661.63   13.80
   0  -1   3  656.03   14.20
   0   1  -3  616.84   14.40
   0  -1   3  638.34   15.10
   0   1   3  613.84   15.20
   0   1  -3  681.63   14.20
   0   1   3  663.83   15.90
   0  -1  -3  618.84   15.00
   0  -1  -3  608.94   16.90
   1   1  -3  440.66    9.60
   1  -1   3  428.76   10.50
  -1  -1  -3  446.16   11.30
   1   1  -3  416.16   10.30
   1   1  -3  445.36   11.40
  -1   1   3  451.65   12.60
   1   1  -3  445.36   10.40
  -1   1   3  447.56   12.30
   1  -1   3  428.26   10.60
  -1   1   3  446.56   11.60
   1   1  -3  450.25   11.40
  -1  -1  -3  428.96   11.70
  -1  -1  -3  434.26   11.40
   1  -1   3  428.36   11.30
  -1   1   3  449.46   11.60
   1  -1   3  446.36   11.10
   1  -1  -3  424.26   11.30
  -1   1  -3  438.46   11.10
   1  -1  -3  460.55   11.60
  -1  -1   3  424.36   11.30
   1  -1  -3  451.75   11.80
  -1  -1   3  436.46   10.60
   1  -1  -3  435.86   12.30
   1   1   3  445.06   11.40
  -1   1  -3  428.26   10.20
  -1  -1   3  426.76   10.60
   1   1   3  444.26   11.80
   1   1   3  454.75   11.60
  -1   1  -3  447.96   11.50
  -1  -1   3  427.46   11.30
  -1  -1   3  458.25   12.10
  -1  -1   3  438.86    9.60
   2  -1   3  289.47    8.80
   2  -1   3  287.47    9.10
  -2  -1  -3  290.27   10.10
   2  -1   3  304.37    9.10
  -2   1   3  275.67    9.50
   2   1  -3  294.17    9.20
  -2  -1  -3  277.87    9.40
  -2  -1  -3  295.67    9.30
  -2  -1  -3  282.67    9.10
   2   1  -3  295.17    9.70
   2  -1   3  283.47    9.40
   2   1  -3  293.97    8.80
   2   1  -3  311.67    9.80
  -2   1   3  281.67   10.00
  -2   1   3  315.77   12.40
  -2  -1  -3  284.97    8.70
   2   1  -3  292.27    8.70
   2  -1   3  276.97    9.80
   2   1  -3  280.47    8.80
  -2   1   3  282.97    8.50
  -2   1   3  280.97    9.30
  -2   1  -3  298.57    8.70
   2  -1  -3  285.37    9.00
  -2  -1   3  278.67    8.90
  -2  -1   3  282.57    8.70
  -2  -1   3  278.57    9.50
   2   1   3  275.27    8.60
   2  -1  -3  293.17   10.20
   2   1   3  289.47    9.30
   2   1   3  288.67   10.00
   2   1   3  280.37   10.80
  -2   1  -3  305.87    9.60
  -2   1  -3  299.47    8.90
   2   1   3  289.27    9.60
  -2  -1   3  299.57    9.80
   2  -1  -3  298.57    9.40
  -2  -1   3  284.97    9.20
   2  -1  -3  292.07    9.50
  -2   1  -3  297.37    9.20
   3   1  -3  608.04   16.50
   3   1  -3  613.84   17.60
  -3  -1  -3  612.94   16.00
   3   1  -3  635.64   16.80
  -3  -1  -3  591.54   17.00
   3  -1   3  568.74   16.40
  -3   1   3  593.44   17.60
  -3   1   3  604.54   16.80
   3  -1   3  581.64   17.60
   3   1  -3  628.74   17.20
  -3   1   3  615.84   16.30
   3   1  -3  635.14   16.80
  -3  -1  -3  613.84   18.20
   3   1  -3  584.94   17.70
   3  -1   3  627.74   17.20
  -3  -1  -3  598.74   17.30
  -3   1   3  560.74   17.90
   3   1  -3  618.14   18.00
   3  -1   3  584.34   16.50
  -3   1   3  610.34   17.30
   3  -1   3  607.14   16.30
  -3  -1  -3  642.84   17.10
   3   1  -3  584.74   14.10
  -3   1  -3  637.54   17.00
   3  -1  -3  586.74   17.40
   3  -1  -3  569.74   18.00
   3  -1  -3  618.14   16.90
   3   1   3  565.64   16.60
  -3  -1   3  604.54   17.00
  -3   1  -3  640.84   17.90
  -3   1  -3  610.24   16.20
   3   1   3  586.34   15.80
  -3  -1   3  585.24   17.10
  -3  -1   3  580.44   17.70
   3   1   3  626.74   17.60
   3   1   3  635.64   17.40
  -3  -1   3  552.44   17.20
  -3   1  -3  599.14   16.70
   3   1   3  574.94   18.00
   3  -1  -3  612.84   17.20
   3  -1  -3  609.94   16.10
   4  -1   3  462.65   18.00
   4   1  -3  487.25   15.20
   4   1  -3  446.66   12.10
  -4   1   3  400.46   17.00
  -4   1   3  457.45   16.00
  -4   1   3  455.45   14.80
   4   1  -3  446.06   14.70
  -4  -1  -3  496.15   15.40
  -4   1   3  466.05   16.50
   4  -1   3  443.26   14.40
   4   1  -3  465.25   15.30
   4  -1   3  440.46   16.20
  -4   1   3  455.65   14.30
  -4  -1  -3  491.65   15.70
  -4  -1  -3  421.26   15.60
  -4  -1  -3  439.16   16.10
   4  -1   3  447.66   14.40
   4  -1   3  411.96   16.30
   4   1  -3  451.45   15.40
  -4  -1  -3  448.96   13.70
   4   1  -3  445.16   16.10
   4   1  -3  465.95   16.30
  -4   1  -3  470.55   16.20
   4  -1  -3  466.15   15.10
   4   1   3  449.76   13.80
   4  -1  -3  474.85   16.70
   4   1   3  464.85   15.60
  -4  -1   3  454.25   15.50
  -4   1  -3  452.15   14.20
   4   1   3  455.45   15.30
  -4   1  -3  465.05   14.80
  -4  -1   3  478.05   15.80
   4   1   3  463.75   16.60
   4  -1  -3  470.35   15.40
  -4   1  -3  425.86   14.70
  -4  -1   3  486.85   15.10
  -4  -1   3  438.86   15.40
   4  -1  -3  479.15   14.50
   4   1   3  460.85   15.60
   5   1  -3  435.66   15.10
  -5   1   3  409.86   14.30
   5   1  -3  411.86   15.30
  -5  -1  -3  401.26   13.50
   5   1  -3  418.16   16.50
   5  -1   3  426.06   15.20
   5  -1   3  408.36   14.40
  -5   1   3  406.16   16.50
  -5  -1  -3  426.16   15.50
   5   1  -3  398.96   15.30
   5   1  -3  399.96   18.80
  -5  -1  -3  417.86   15.40
   5  -1   3  409.36   16.40
   5   1  -3  409.06   12.10
  -5  -1  -3  388.56   16.20
  -5  -1  -3  434.66   15.30
   5  -1   3  428.56   14.70
  -5   1   3  426.86   15.00
   5  -1   3  425.56   15.80
   5   1  -3  425.96   15.30
  -5  -1   3  423.66   14.90
   5   1   3  398.26   13.90
   5  -1  -3  424.86   14.50
  -5   1  -3  430.66   14.90
  -5  -1   3  399.56   15.50
  -5   1  -3  396.86   16.50
   5   1   3  417.46   15.70
   5   1   3  417.36   16.70
   5  -1  -3  413.46   15.90
  -5   1  -3  410.56   16.20
  -5  -1   3  417.56   15.80
  -5  -1   3  403.06   15.40
   5  -1  -3  396.46   15.10
   5   1   3  405.46   15.50
   5  -1  -3  413.36   15.10
  -5   1  -3  419.96   15.30
   5  -1  -3  407.56   16.60
   5   1   3  415.96   15.20
  -6   1   3  128.99    8.20
  -6  -1  -3  117.69    8.20
  -6  -1  -3  125.39    7.20
  -6   1   3  130.19    9.00
  -6  -1  -3  126.69   10.00
   6  -1   3  123.49    9.30
   6   1  -3  116.89    8.10
   6   1  -3  106.99   13.50
   6  -1   3  129.29    7.80
   6   1  -3  129.19    8.20
   6   1  -3  118.69    8.30
   6   1  -3  125.29    9.40
   6  -1   3  124.99    7.90
   6   1  -3  124.59    6.10
  -6  -1  -3  125.29    8.40
  -6   1   3  120.39    7.70
   6  -1   3  120.89    8.20
   6   1  -3  121.49    8.30
   6  -1   3  112.79    8.80
  -6  -1  -3  135.29    9.50
  -6   1  -3  125.59    7.70
   6  -1  -3  126.49    8.40
  -6  -1   3  137.49    9.10
  -6  -1   3  112.39    7.70
  -6  -1   3  124.09    8.60
   6   1   3  124.29    8.30
   6   1   3  114.99    8.20
   6  -1  -3  118.39    9.10
   6  -1  -3  125.99    9.40
   6   1   3  119.69    7.00
   6  -1  -3  114.29    7.00
  -6   1  -3  114.09    7.80
  -6   1  -3  135.79    8.60
   6   1   3  122.89    8.70
   6  -1  -3  126.29    7.80
   6   1   3  116.39    8.30
   6  -1  -3  153.78   11.70
   6   1   3  123.69    9.30
   6  -1  -3  113.29    9.20
   7  -1   3   35.50    5.50
  -7  -1  -3   47.80    6.60
  -7   1   3   50.59    5.90
  -7  -1  -3   36.80    4.60
  -7  -1  -3   33.30    6.30
   7   1  -3   47.30    7.90
  -7   1   3   50.89    6.60
  -7  -1  -3   58.79    6.30
   7  -1   3   50.59    6.90
   7   1  -3   43.10    6.00
  -7  -1  -3   50.19    6.90
   7   1  -3   46.50    6.60
   7  -1   3   44.20    5.10
  -7  -1  -3   54.59    6.40
   7  -1   3   49.10    6.80
   7   1  -3   39.70    4.10
   7  -1   3   47.70    7.90
   7   1  -3   41.40    6.20
  -7   1   3   48.10    7.10
   7  -1   3   56.59    7.00
   7   1  -3   37.90    5.90
   7  -1   3   43.90    6.20
   7   1  -3   50.99    6.60
   7   1   3   34.50    5.50
  -7  -1   3   46.70    6.40
  -7   1  -3   40.20    6.10
   7  -1  -3   47.70    5.00
   7   1   3   45.60    6.80
   7  -1  -3   37.70    5.90
   7   1   3   50.69    6.10
  -7  -1   3   51.79    7.20
   7  -1  -3   50.49    8.20
   7   1   3   41.90    6.60
   7  -1  -3   39.50    5.70
   7  -1  -3   58.09    6.50
   7  -1  -3   49.50    8.00
  -7   1  -3   45.70    5.30
   7   1   3   45.20    4.80
   7   1   3   45.80    6.90
  -7  -1   3   39.20    6.20
   7   1   3   38.90    6.60
  -7   1  -3   52.09    7.00
   7  -1  -3   45.90    5.50
  -8   1   3  118.09    9.80
   8   1  -3   86.79    9.40
   8  -1   3   88.99    9.20
  -8   1   3   90.59    7.80
  -8   1   3   97.39    8.40
   8  -1   3   86.59    8.80
   8   1  -3  107.89    9.20
   8  -1   3  105.09    9.10
  -8  -1  -3  106.69    8.90
  -8  -1  -3  100.29    8.80
   8  -1   3  110.09    8.20
   8  -1   3   99.49    9.10
  -8  -1  -3  100.69    8.90
   8   1  -3  109.69    8.90
   8   1  -3  110.19    9.00
   8  -1   3  123.69   10.90
   8   1  -3  102.99    6.60
   8   1  -3   90.09    8.60
   8   1  -3  112.79   10.20
   8  -1   3   97.19    8.20
   8  -1  -3   91.79    9.60
  -8  -1   3   98.19    8.90
   8  -1  -3  102.29    7.50
   8   1   3   91.29    7.20
   8  -1  -3  102.89   10.00
   8   1   3  100.19    9.80
   8   1   3   98.49    8.80
   8   1   3   92.99    8.60
  -8   1  -3  100.99    8.50
   8  -1  -3  108.99    9.20
   8  -1  -3   93.29    8.80
  -8   1  -3  107.89    8.40
  -8   1  -3   98.79    9.00
   8  -1  -3   85.69    7.90
   8   1   3  111.79    9.40
   8   1   3  107.99    9.30
   8  -1  -3  107.19    9.50
  -8  -1   3  111.79    8.90
   8   1   3   99.69   10.10
  -8  -1   3   90.39    8.80
   9  -1   3  114.99    9.30
   9   1  -3   95.59   10.40
   9  -1   3  104.49    9.50
   9   1  -3  105.29    9.30
  -9  -1  -3   92.59    8.80
   9  -1   3   94.59    8.10
   9  -1   3   99.59   10.50
   9   1  -3   91.39    6.70
   9  -1   3  109.69    9.80
   9  -1   3  108.09   10.60
   9   1  -3   86.89    9.00
  -9  -1  -3  100.19    9.60
   9   1  -3  102.09    9.60
  -9   1   3   81.19    8.80
  -9  -1  -3   88.19    8.80
   9   1  -3  112.09    9.90
  -9   1   3  104.09    9.00
   9   1  -3  104.59   10.80
   9  -1   3  103.29   10.00
  -9   1   3  108.99   10.10
  -9  -1   3  108.39    9.50
   9  -1  -3   93.89   10.40
  -9   1  -3   99.79    9.70
   9  -1  -3  118.69   10.20
   9   1   3   98.89    9.50
  -9  -1   3  113.39   10.20
   9   1   3   95.89   10.50
  -9   1  -3   93.19    8.80
  -9   1  -3   93.89    8.50
   9   1   3   92.29    7.40
   9  -1  -3   86.79    8.20
   9   1   3   87.49   10.20
   9   1   3  105.29    9.60
   9  -1  -3   91.89    9.40
   9  -1  -3   86.99    9.30
   9   1   3  105.19    9.80
   9   1   3  111.39   10.00
  -9  -1   3   93.49    8.90
   9  -1  -3  102.19    7.80
 -10  -1  -3   74.39    8.50
  10  -1   3   73.49   11.20
  10  -1   3   81.99    9.20
  10   1  -3   65.79    9.00
  10  -1   3   74.69    8.20
  10  -1   3   57.19    8.90
  10   1  -3   80.69   12.00
  10   1  -3   76.49    9.80
 -10   1   3   74.79    7.80
  10  -1   3   77.79   11.40
  10   1  -3   80.29    8.90
 -10   1   3   92.59   10.10
 -10  -1  -3   83.59    9.20
 -10   1   3   84.99    8.90
  10   1  -3   85.59    9.50
  10   1  -3   73.29    6.20
  10  -1   3   78.39    9.20
 -10  -1  -3   68.99    9.20
  10   1   3   80.29    9.10
  10  -1  -3   82.79   10.50
 -10  -1   3   70.39    8.30
  10  -1  -3   85.79   10.30
 -10   1  -3   68.79    9.20
 -10  -1   3   83.29    9.60
 -10   1  -3   92.29    8.70
  10   1   3   53.59    8.60
 -10  -1   3   76.39    8.70
  10  -1  -3   70.99    9.30
 -10   1  -3   76.79    9.10
  10   1   3   70.79   10.30
  10   1   3   75.59   11.40
  10  -1  -3   82.79    9.30
  10  -1  -3   74.59    7.00
  10   1   3   80.29    9.10
  10   1   3   82.79   12.20
  10  -1  -3   86.39    9.20
  10   1   3   80.99    7.30
  11  -1   3    0.00    3.00
  11   1  -3    6.20    2.50
 -11  -1  -3   12.60    6.30
 -11   1   3   -1.70    2.10
  11  -1   3    1.50    3.40
  11   1  -3    2.80    3.30
  11  -1   3    6.20    4.20
 -11  -1  -3   -2.10    2.30
  11  -1   3    3.70    3.00
 -11  -1  -3    5.50    4.30
  11  -1   3    3.00    4.10
  11   1  -3    5.20    4.30
 -11   1   3    4.50    3.90
  11   1  -3   -0.80    3.00
 -11   1   3    1.30    3.50
  11   1   3   -0.90    3.40
 -11   1  -3    2.20    2.90
 -11  -1   3    6.70    4.20
 -11   1  -3    5.00    4.30
 -11   1  -3    3.10    2.80
 -11  -1   3   -2.30    2.20
  11  -1  -3    5.90    3.30
 -11  -1   3    7.20    4.20
  11   1   3    3.20    3.50
  11  -1  -3    1.90    3.80
  11  -1  -3    1.40    3.30
  11   1   3    4.70    2.60
   0  -2  -3 1055.79   22.10
   0  -2   3 1025.10   23.10
   0   2   3 1010.80   24.30
   0   2   3 1067.09   23.70
   0  -2   3 1018.70   20.70
   0   2   3 1028.20   23.20
   0  -2  -3  993.20   23.70
   0  -2  -3 1051.49   23.40
   0   2   3 1019.90   22.10
   0  -2  -3  978.30   22.80
   0  -2   3  994.70   22.60
   0   2   3 1026.30   23.30
   0  -2  -3 1060.29   26.30
   1   2  -3 5255.97  133.19
  -1  -2  -3 5580.24  157.98
  -1   2   3 5433.66  155.38
   1  -2   3 5499.55  131.39
  -1  -2   3 5472.15  134.59
  -1   2  -3 5425.76  131.19
   1   2   3 5794.72  159.38
   1  -2  -3 5269.77  154.78
  -2  -2  -3 1325.87   29.20
   2   2  -3 1278.87   28.30
   2  -2   3 1306.07   29.20
   2  -2   3 1288.87   28.50
   2  -2   3 1242.08   29.60
  -2   2   3 1266.87   31.20
   2   2  -3 1295.57   29.90
  -2  -2  -3 1297.97   31.30
   2   2  -3 1261.57   29.90
  -2  -2  -3 1351.56   30.20
  -2   2   3 1273.97   27.90
  -2  -2  -3 1321.87   30.00
  -2  -2  -3 1281.37   30.70
   2   2  -3 1283.07   29.30
  -2   2   3 1287.87   30.10
   2  -2   3 1279.57   30.10
  -2   2   3 1378.56   29.90
   2   2  -3 1324.27   31.10
  -2   2   3 1247.98   30.30
   2   2  -3 1236.78   28.20
   2  -2  -3 1263.97   29.70
  -2  -2   3 1200.08   29.20
  -2  -2   3 1243.28   29.40
  -2  -2   3 1254.07   29.00
   2  -2  -3 1346.07   31.50
   2  -2  -3 1327.27   30.40
  -2  -2   3 1190.68   28.70
  -2  -2   3 1294.77   28.90
   2   2   3 1298.97   30.20
   2   2   3 1248.18   31.10
   2   2   3 1332.07   30.90
  -2   2  -3 1329.07   29.70
   2  -2  -3 1333.27   30.20
  -2  -2   3 1277.87   31.00
   2   2   3 1241.28   29.70
  -2   2  -3 1358.66   28.80
   2   2   3 1267.87   29.10
  -3   2   3  643.64   19.50
  -3   2   3  706.53   20.40
  -3  -2  -3  685.53   17.50
   3   2  -3  696.03   18.40
   3   2  -3  660.93   17.60
   3  -2   3  661.83   18.40
  -3  -2  -3  670.03   18.80
   3  -2   3  689.73   17.30
  -3   2   3  682.43   19.00
  -3   2   3  681.03   17.00
   3   2  -3  669.53   19.20
  -3  -2  -3  690.83   20.10
   3  -2   3  650.73   19.00
   3   2  -3  695.73   19.90
  -3  -2  -3  664.33   18.60
   3   2  -3  676.83   17.80
  -3   2   3  691.53   18.60
   3  -2   3  645.14   18.60
   3  -2   3  648.44   17.90
  -3  -2  -3  659.73   19.50
   3   2  -3  672.93   19.30
   3  -2  -3  670.43   18.80
   3   2   3  663.43   18.60
   3  -2  -3  690.63   20.30
   3   2   3  697.13   19.70
  -3  -2   3  714.03   18.40
   3  -2  -3  692.93   18.60
   3   2   3  694.43   19.20
  -3  -2   3  617.74   19.30
   3   2   3  656.63   20.00
  -3   2  -3  696.03   17.20
  -3   2  -3  733.63   18.10
  -3  -2   3  669.83   18.50
   3  -2  -3  693.83   19.50
   3   2   3  670.33   17.50
  -3  -2   3  662.83   18.40
  -3  -2   3  678.73   18.80
  -3  -2   3  645.44   17.90
  -3   2  -3  687.03   18.30
  -4  -2  -3  107.99    6.70
  -4   2   3  112.39    7.20
   4   2  -3  106.79    7.20
   4  -2   3  105.09    7.20
   4   2  -3  101.19    6.30
  -4   2   3   96.99    7.30
  -4   2   3   93.89    5.40
   4  -2   3  103.69    7.00
   4   2  -3  104.29    7.20
  -4  -2  -3  108.69    5.70
  -4   2   3  101.79    7.10
  -4  -2  -3  106.79    7.50
   4   2  -3  105.79    6.40
   4  -2   3   92.29    6.40
  -4  -2  -3  100.69    6.50
   4   2  -3   99.19    7.10
   4  -2   3   99.89    6.40
   4   2  -3   98.09    3.80
   4  -2   3  103.19    5.70
   4   2  -3  100.39    6.20
  -4  -2  -3   97.39    6.70
  -4   2   3  117.09    6.60
   4  -2  -3  105.49    7.50
   4   2   3   88.09    6.30
  -4   2  -3  117.99    6.40
   4  -2  -3   94.79    5.40
   4   2   3   97.39    6.60
  -4  -2   3  108.69    6.60
  -4  -2   3  105.09    7.40
   4  -2  -3   99.69    6.50
   4  -2  -3   93.49    6.60
  -4   2  -3  100.19    5.50
   4  -2  -3  114.09    7.30
  -4   2  -3  110.19    6.60
  -4  -2   3  103.69    6.40
   4   2   3  104.49    5.60
   4   2   3  102.79    7.10
  -4  -2   3   96.69    6.50
  -4  -2   3   95.29    6.40
   4   2   3  109.59    7.70
   5  -2   3  142.19    7.30
   5   2  -3  130.09    8.60
  -5  -2  -3  136.09    8.50
   5  -2   3  128.49    7.70
   5   2  -3  120.29    8.50
  -5  -2  -3  144.39    9.30
   5   2  -3  128.49    8.40
  -5  -2  -3  128.59    8.00
   5   2  -3  130.99    5.20
   5  -2   3  124.49    8.40
   5  -2   3  133.59    7.90
  -5  -2  -3  121.49    7.70
  -5   2   3  133.29    7.00
  -5  -2  -3  128.99    6.70
  -5   2   3  136.49    7.80
   5  -2   3  115.19    8.20
   5   2  -3  131.19    7.90
  -5   2   3  128.69    9.00
   5   2  -3  138.59    7.90
   5   2  -3  126.99    7.50
   5  -2  -3  141.69    8.40
  -5  -2   3  120.49    7.90
   5   2   3  134.89    6.80
   5  -2  -3  138.39    8.10
   5   2   3  135.39    9.10
  -5   2  -3  139.99    7.10
   5  -2  -3  134.19    9.00
   5   2   3  136.79    8.00
   5   2   3  128.49    7.90
  -5  -2   3  123.09    8.40
   5   2   3  130.89    8.20
   5  -2  -3  131.39    8.50
   5   2   3  130.49    8.50
  -5   2  -3  139.39    7.80
  -5  -2   3  152.18    8.80
   5  -2  -3  135.19    6.90
  -5  -2   3  121.69    7.40
  -5   2  -3  134.79    8.00
   6   2  -3  100.69    7.40
   6   2  -3   94.39    8.10
  -6  -2  -3   99.89    8.30
   6  -2   3   96.39    8.20
   6   2  -3   93.49    7.20
   6  -2   3   88.39    7.80
   6  -2   3   96.09    7.40
  -6  -2  -3   93.49    7.30
   6  -2   3   94.29    7.00
   6   2  -3   89.59    6.90
   6   2  -3   97.99    8.20
  -6  -2  -3   97.69    7.70
   6   2  -3   91.79    4.80
  -6   2   3   91.59    7.10
   6  -2   3   96.59    6.60
  -6  -2  -3   95.89    6.10
  -6   2   3   95.19    6.40
  -6   2   3   84.19    7.60
  -6  -2  -3   94.39    7.50
   6  -2  -3   92.69    8.30
  -6   2  -3   94.09    6.30
   6   2   3   87.29    7.10
   6  -2  -3   90.89    7.30
   6  -2  -3   96.39    7.30
   6   2   3   91.99    7.30
   6   2   3  108.79    8.90
   6   2   3   92.99    8.00
  -6  -2   3   95.59    7.90
   6  -2  -3   94.59    7.90
  -6   2  -3   92.89    7.20
   6   2   3   86.39    5.80
  -6   2  -3   89.39    6.70
   6   2   3  102.59    8.10
  -6  -2   3   92.19    7.00
   6  -2  -3   93.89    8.20
  -6  -2   3  104.19    8.00
   6  -2  -3   99.59    6.50
  -7  -2  -3   31.50    6.00
   7  -2   3   22.00    4.70
  -7  -2  -3   30.00    5.40
  -7   2   3   27.90    5.40
   7   2  -3   24.70    4.60
   7  -2   3   38.10    7.30
   7   2  -3   22.00    4.40
  -7   2   3   26.00    4.90
   7  -2   3   17.80    3.50
   7  -2   3   30.30    5.40
   7   2  -3   19.60    4.30
   7   2  -3   28.80    5.50
   7  -2   3   19.40    4.60
   7   2  -3   24.20    3.00
   7   2  -3   17.40    4.10
   7  -2   3   32.10    5.20
   7   2  -3   26.80    5.00
  -7  -2  -3   24.70    5.00
   7  -2   3   24.60    4.40
  -7  -2  -3   28.90    5.80
  -7  -2  -3   28.20    4.20
  -7   2   3   31.10    5.10
  -7   2  -3   27.90    4.40
   7  -2  -3   31.00    6.40
   7  -2  -3   24.90    4.90
  -7   2  -3   27.50    4.90
   7  -2  -3   27.10    4.70
   7   2   3   34.50    7.20
  -7   2  -3   26.80    5.00
   7   2   3   33.50    4.80
   7   2   3   25.40    5.50
   7  -2  -3   22.10    4.50
  -7  -2   3   23.90    4.90
   7   2   3   36.10    6.20
  -7  -2   3   36.70    6.40
   7   2   3   24.30    4.60
   7  -2  -3   26.30    5.30
   7  -2  -3   28.80    4.70
   7   2   3   25.50    5.00
  -7  -2   3   26.10    5.00
   7  -2  -3   27.50    6.20
   7   2   3   24.00    4.60
  -8   2   3  161.98   10.00
   8  -2   3  159.88   11.40
  -8   2   3  192.78   11.90
   8   2  -3  162.58   12.40
   8  -2   3  181.08   12.70
   8   2  -3  201.38   11.80
   8   2  -3  164.18   11.20
  -8  -2  -3  179.28   11.90
   8   2  -3  172.38    8.00
  -8   2   3  155.68   11.60
  -8  -2  -3  165.98   13.20
  -8  -2  -3  187.48   12.00
   8   2  -3  148.59   12.00
   8  -2   3  163.68   10.20
   8   2  -3  190.88   12.50
   8  -2   3  174.78   12.60
   8  -2   3  174.28   12.80
   8   2  -3  164.38   11.20
  -8  -2  -3  181.58   11.60
   8  -2   3  173.18   10.70
  -8  -2  -3  182.68   13.20
   8  -2   3  186.88   11.90
  -8   2  -3  179.98   14.10
   8   2   3  175.08   12.70
   8  -2  -3  166.18   10.00
  -8  -2   3  171.38   11.30
   8  -2  -3  164.68   12.60
   8   2   3  181.38   12.00
  -8   2  -3  173.68   10.20
  -8   2  -3  173.58   11.10
   8  -2  -3  181.78   12.40
   8  -2  -3  175.18   12.40
  -8  -2   3  154.78   11.40
   8  -2  -3  178.38   13.10
   8  -2  -3  157.58   11.20
  -8  -2   3  174.98   11.80
   8   2   3  189.68   12.40
   8   2   3  189.68   13.60
   8   2   3  178.48   11.60
   8   2   3  172.38    9.40
   8   2   3  167.48   11.40
   9  -2   3  148.79   13.10
  -9   2   3  152.58   12.20
   9   2  -3  168.28    8.40
   9  -2   3  153.28   10.60
  -9  -2  -3  162.28   11.50
   9   2  -3  152.78   11.50
   9  -2   3  153.18   12.90
  -9  -2  -3  163.18   12.10
   9  -2   3  159.08   13.10
   9   2  -3  166.58   11.80
  -9  -2  -3  128.09   11.10
   9  -2   3  145.39   13.80
   9   2  -3  161.68   12.20
   9  -2   3  142.89   10.00
  -9   2   3  147.99   10.90
   9   2  -3  172.78   13.50
   9  -2   3  153.58   11.60
   9   2  -3  163.28   13.20
  -9   2   3  154.88   10.10
  -9   2  -3  152.58   11.70
   9   2   3  158.58   13.30
   9   2   3  167.18   11.90
   9  -2  -3  147.69   11.40
  -9  -2   3  162.58   12.10
   9   2   3  152.28   11.90
  -9  -2   3  157.08   12.80
   9  -2  -3  155.18   10.10
   9  -2  -3  153.58   13.10
   9  -2  -3  149.19   12.90
  -9   2  -3  134.99    9.60
   9   2   3  151.78   12.90
   9   2   3  146.89   11.70
   9  -2  -3  196.88   19.10
   9   2   3  155.38    9.30
  -9   2  -3  149.59   10.90
   9  -2  -3  137.39    9.80
   9   2   3  145.19   11.20
  10  -2   3    6.90    5.30
  10   2  -3   32.50    6.70
  10   2  -3   19.40    5.30
  10  -2   3    9.80    3.50
  10   2  -3   14.10    4.80
  10  -2   3   14.50    5.30
  10   2  -3   22.50    3.90
 -10   2   3   18.90    4.70
  10  -2   3   23.90    5.70
 -10  -2  -3   23.60    6.00
 -10  -2  -3   12.10    4.40
 -10  -2  -3   17.10    4.80
  10  -2   3   24.00    5.30
  10   2  -3   22.80    5.40
  10   2  -3   21.30    6.00
 -10   2   3   16.00    5.20
  10  -2   3   14.70    4.30
  10   2  -3   19.40    5.70
 -10   2   3   16.50    5.00
  10  -2   3   15.50    4.80
  10  -2  -3   19.70    5.00
  10   2   3   13.00    4.80
  10  -2  -3   23.50    7.00
  10   2   3   21.10    5.70
  10   2   3    7.70    3.30
  10   2   3   18.80    5.80
  10   2   3   17.10    4.00
 -10  -2   3   17.90    5.50
  10  -2  -3   23.60    5.90
 -10   2  -3   28.30    6.10
 -10   2  -3   15.10    4.00
  10  -2  -3   10.50    4.20
  10  -2  -3   11.40    5.40
 -10   2  -3   35.80    6.80
  10  -2  -3   16.20    5.90
 -10  -2   3   21.50    5.60
  10  -2  -3   22.10    4.30
  10   2   3    7.10    3.80
  10   2   3   15.80    5.40
 -10  -2   3   13.20    5.00
  11   2  -3    5.40    2.20
  11   2  -3   -3.50    2.30
 -11   2   3    6.50    2.90
  11  -2   3   -0.40    2.80
  11  -2   3    0.80    2.50
 -11  -2  -3    2.50    3.30
 -11  -2  -3    2.50    3.40
 -11   2   3   -2.10    3.10
  11  -2   3   -7.70    3.00
  11  -2   3    2.50    3.90
  11   2  -3    0.10    2.90
 -11  -2  -3   -0.70    3.70
 -11   2   3    4.90    3.50
  11  -2  -3    3.90    3.90
  11   2   3    2.80    3.50
  11   2   3   -1.50    3.90
 -11  -2   3    4.30    4.50
 -11   2  -3    4.00    2.70
  11   2   3    4.20    2.30
  11  -2  -3   -0.90    2.40
 -11  -2   3    0.40    3.50
  11  -2  -3    0.30    1.90
 -11   2  -3    0.20    3.30
 -11  -2   3    3.10    3.70
  11  -2  -3   -2.40    2.40
   0   3   3 1710.73   39.00
   0  -3   3 1687.83   37.80
   0  -3   3 1713.33   37.30
   0   3   3 1718.43   36.00
   0  -3  -3 1764.42   37.90
   0  -3  -3 1680.43   38.90
   0   3   3 1711.23   37.20
   0  -3  -3 1729.83   37.70
   0  -3  -3 1730.43   35.80
   0   3   3 1747.73   37.80
   0  -3  -3 1662.53   37.10
   0   3   3 1744.43   37.60
  -1   3   3 1822.92   38.30
  -1   3   3 1885.21   41.90
  -1   3   3 1866.51   40.00
   1  -3   3 1865.21   38.30
   1  -3   3 1770.12   40.70
  -1  -3  -3 1820.72   40.40
   1   3  -3 1852.01   39.50
  -1  -3  -3 1913.31   40.50
  -1  -3  -3 1797.62   41.70
   1   3  -3 1804.42   41.30
  -1   3   3 1903.31   40.40
   1   3  -3 1834.52   38.60
  -1   3   3 1882.41   40.30
  -1  -3  -3 1883.31   40.70
  -1  -3  -3 1820.22   40.90
  -1  -3   3 1734.73   41.10
   1   3   3 1856.21   41.80
   1   3   3 1915.91   40.60
   1  -3  -3 1865.31   40.60
  -1  -3   3 1686.13   38.00
   1   3   3 1887.71   40.10
  -1  -3   3 1770.22   37.40
  -1  -3   3 1823.92   37.40
   1  -3  -3 1909.21   41.90
   1   3   3 1861.91   41.00
  -1  -3   3 1687.03   38.20
  -1   3  -3 1895.31   37.60
   1  -3  -3 1871.31   41.60
   1  -3  -3 1818.72   40.20
  -1  -3   3 1784.32   39.40
  -1   3  -3 1702.73   37.60
  -2  -3  -3  342.97   10.90
  -2  -3  -3  326.87   11.50
   2  -3   3  330.57   10.20
  -2  -3  -3  342.87   11.00
  -2  -3  -3  333.47   12.00
   2   3  -3  318.67   10.30
   2  -3   3  332.17   11.30
  -2   3   3  334.37   11.90
  -2   3   3  337.77    8.40
  -2   3   3  342.57   10.90
   2   3  -3  343.07   10.50
   2  -3   3  340.27   10.30
  -2   3   3  333.47   11.20
  -2  -3  -3  364.36   10.50
   2   3  -3  347.27   10.00
   2   3  -3  347.07    8.50
  -2   3   3  353.86   10.80
   2   3  -3  339.37   11.90
   2   3  -3  335.17    8.50
  -2  -3   3  310.37   10.20
   2   3   3  362.66   12.30
  -2  -3   3  323.27    9.70
   2  -3  -3  343.67   11.10
  -2   3  -3  353.86    9.50
   2  -3  -3  367.76   10.90
   2   3   3  333.87   10.90
  -2  -3   3  333.27   12.00
   2  -3  -3  354.16   12.20
  -2  -3   3  309.17    9.90
   2   3   3  328.37   10.60
  -2   3  -3  308.17    9.40
   2  -3  -3  346.27   11.20
  -2  -3   3  317.97    9.70
  -2  -3   3  325.17   10.10
   2   3   3  339.67   11.70
   2   3   3  342.67   10.50
   3   3  -3  163.98    8.00
   3   3  -3  170.68    6.60
  -3  -3  -3  165.18    8.80
  -3  -3  -3  159.78    7.60
   3   3  -3  161.68    6.60
  -3  -3  -3  162.48    6.70
   3  -3   3  165.58    7.90
  -3   3   3  163.58    5.60
  -3   3   3  157.38    7.80
  -3   3   3  165.58    8.70
   3   3  -3  165.08    7.00
  -3   3   3  164.88    7.40
   3   3  -3  153.08    7.70
  -3  -3  -3  161.88    8.70
  -3  -3  -3  169.48    7.90
   3  -3   3  139.19    8.10
   3  -3   3  163.68    7.80
   3  -3  -3  169.28    7.80
   3   3   3  161.88    7.60
   3   3   3  167.68    6.90
   3  -3  -3  162.38    8.60
   3  -3  -3  161.48    8.10
  -3  -3   3  154.88    7.00
  -3  -3   3  162.18    7.10
  -3  -3   3  163.58   11.10
   3   3   3  156.18    8.50
   3  -3  -3  168.08    8.00
  -3  -3   3  169.18    7.40
   3   3   3  162.88    8.50
  -3   3  -3  166.18    6.80
  -3  -3   3  171.28    7.60
   4   3  -3    2.90    1.90
  -4  -3  -3    2.90    1.60
   4  -3   3    3.10    2.40
  -4  -3  -3    3.40    2.20
   4   3  -3    3.40    2.10
  -4   3   3    0.90    1.70
   4   3  -3    1.90    1.80
  -4   3   3    0.80    2.10
  -4   3   3    1.10    1.20
  -4  -3  -3    0.10    1.80
   4   3  -3    2.90    2.00
   4  -3   3    1.30    1.90
  -4   3   3    2.90    2.20
   4   3  -3    2.40    2.00
   4  -3   3    4.00    2.30
   4   3  -3    0.80    1.80
   4  -3   3    3.20    1.60
  -4  -3  -3    4.70    2.50
  -4  -3  -3    4.40    2.80
   4   3   3    1.50    2.00
  -4   3  -3    1.40    1.80
   4   3   3    2.70    1.70
   4   3   3    2.90    1.60
   4   3   3    1.20    2.10
   4  -3  -3    3.70    2.60
   4  -3  -3    1.70    2.30
  -4  -3   3    1.10    1.80
   4  -3  -3    1.60    2.00
   4  -3  -3   -0.90    1.80
  -4  -3   3    2.90    2.40
   4   3   3    1.60    2.00
   4   3   3    1.90    2.00
  -4  -3   3    2.00    2.00
  -4  -3   3    1.50    1.90
  -4  -3   3    2.20    2.00
  -4   3  -3    4.70    2.20
  -5   3   3    8.80    2.20
  -5  -3  -3    3.30    2.20
   5   3  -3    5.10    2.50
   5  -3   3    5.40    2.40
   5  -3   3    9.50    2.30
  -5   3   3    8.10    3.20
  -5  -3  -3    3.20    2.10
   5   3  -3    1.50    1.80
  -5  -3  -3    6.90    2.00
   5  -3   3    8.10    3.00
   5   3  -3    4.40    2.10
   5  -3   3    4.60    2.60
   5   3  -3    8.70    2.80
   5  -3   3    5.70    3.00
  -5  -3  -3    2.40    2.00
  -5   3   3    3.60    2.20
   5   3  -3    5.80    3.00
  -5  -3  -3    7.40    3.20
   5   3  -3    3.80    1.90
  -5  -3   3    3.00    2.20
   5   3   3    6.00    2.50
   5  -3  -3   12.50    3.80
   5  -3  -3    2.00    2.00
  -5  -3   3    5.80    2.60
   5   3   3    7.40    2.00
   5  -3  -3    6.20    1.90
   5   3   3    5.10    2.20
   5   3   3    3.70    1.90
   5  -3  -3    5.90    2.30
  -5  -3   3    7.30    2.90
   5   3   3    5.90    2.70
  -5   3  -3    7.00    1.90
  -5  -3   3    8.60    2.90
  -5   3  -3    8.40    2.60
   5  -3  -3   10.90    3.00
  -5   3  -3    6.70    2.50
   5   3   3    3.60    2.30
  -5  -3   3    5.60    2.40
   6   3  -3    4.50    2.50
   6  -3   3    2.20    1.70
  -6  -3  -3    1.60    1.60
  -6   3   3    5.80    3.20
   6  -3   3    2.10    2.30
  -6   3   3    3.40    1.70
   6  -3   3    2.10    2.50
  -6  -3  -3    2.40    2.30
   6   3  -3    1.20    2.50
   6   3  -3    1.90    1.10
   6  -3   3    2.10    2.20
   6  -3   3    2.10    2.20
   6  -3   3   -0.30    1.90
   6   3  -3    1.50    1.90
   6   3  -3   -0.90    1.70
  -6  -3  -3    0.20    1.70
  -6  -3  -3    0.90    2.30
   6   3  -3    1.00    2.10
  -6   3   3    2.80    2.70
   6   3  -3    2.60    2.10
  -6  -3  -3    0.80    2.10
   6  -3  -3   -0.20    1.70
  -6  -3   3    2.70    2.10
  -6  -3   3    2.40    2.40
   6   3   3    0.70    1.60
   6  -3  -3    2.80    2.50
   6   3   3    0.00    2.10
  -6  -3   3    1.70    2.20
  -6   3  -3   -0.10    2.00
  -6  -3   3    1.90    2.30
   6  -3  -3    1.70    2.30
   6   3   3    0.80    1.70
   6   3   3    4.20    2.90
   6   3   3   -2.60    1.50
   6   3   3    1.30    2.20
  -6   3  -3    5.20    2.40
   6  -3  -3    1.40    1.60
   6  -3  -3    3.00    2.80
  -6  -3   3    1.00    2.10
  -6   3  -3    3.50    2.20
   7   3  -3  158.78   11.00
   7   3  -3  126.89   10.30
   7  -3   3  139.39   10.00
   7   3  -3  140.39    9.40
   7   3  -3  162.88    9.80
  -7  -3  -3  136.09   10.10
  -7  -3  -3  132.29    7.60
  -7  -3  -3  143.59   11.10
  -7  -3  -3  138.79    9.70
   7  -3   3  119.49    7.90
  -7   3   3  128.89    9.20
   7   3  -3  135.49    9.30
   7  -3   3  151.58   11.00
   7  -3   3  133.29   10.40
   7  -3   3  135.69    9.60
   7  -3   3  128.39   10.40
  -7  -3  -3  157.38   10.20
  -7   3   3  145.99   12.50
   7   3  -3  148.39   11.10
  -7   3   3  144.29    8.10
   7  -3   3  134.49    9.30
   7   3  -3  143.69    6.10
  -7   3  -3  142.79    9.30
   7   3   3  117.39    9.70
   7  -3  -3  144.29   10.00
   7   3   3  138.59    9.50
   7  -3  -3  130.49    9.00
   7  -3  -3  142.69    8.10
   7  -3  -3  143.89   11.10
   7   3   3  143.89    7.80
   7   3   3  132.89   10.90
   7  -3  -3  128.99   10.60
  -7   3  -3  130.69    7.80
  -7  -3   3  144.99   10.10
  -7  -3   3  129.69   10.20
   7   3   3  140.79    9.90
  -7  -3   3  148.99    9.70
   7   3   3  148.49   10.70
  -7   3  -3  135.69    9.60
   8   3  -3   73.19    8.60
   8  -3   3   71.69    7.90
   8  -3   3   66.39    7.50
   8   3  -3   66.29    7.10
   8   3  -3   74.39    8.30
   8  -3   3   75.89   10.40
  -8   3   3   67.89    6.20
  -8  -3  -3   67.29    7.70
   8  -3   3   67.79    6.50
   8   3  -3   71.19    7.30
  -8  -3  -3   50.19    7.30
  -8  -3  -3   59.49    5.80
  -8   3   3   66.89    7.40
  -8  -3  -3   59.79    8.30
   8   3  -3   65.09    7.00
   8   3  -3   70.89    4.70
   8   3  -3   64.59    8.00
   8  -3   3   83.79    9.10
  -8   3   3   71.19    8.30
   8  -3   3   81.29   11.10
   8  -3   3   77.79    7.50
  -8  -3  -3   75.39    9.90
  -8  -3  -3   78.39   11.10
   8  -3  -3   76.89    7.90
   8  -3  -3   58.09    8.00
   8  -3  -3   76.09    7.20
   8   3   3   58.59    8.40
   8   3   3   76.69    6.10
  -8  -3   3   62.59    7.10
  -8  -3   3   72.29    8.20
   8   3   3   66.39    7.50
   8  -3  -3   73.49    6.50
   8  -3  -3   83.39    9.30
   8   3   3   67.69    8.60
  -8   3  -3   72.29    6.30
   8   3   3   51.59    7.60
  -8   3  -3   80.29    8.00
  -8   3  -3   62.99    6.80
   8   3   3   75.29   10.10
   8   3   3   55.59    6.70
   8  -3  -3   68.89    8.50
   9  -3   3  106.69    8.40
  -9   3   3  114.59   10.30
  -9  -3  -3  122.59   10.20
   9   3  -3   98.99    9.30
   9   3  -3   99.99    9.20
   9   3  -3  105.29    6.10
   9   3  -3  111.89   10.80
   9  -3   3   96.99    9.90
   9   3  -3  118.19   11.40
   9   3  -3  110.99   10.80
   9  -3   3  115.59   11.00
  -9  -3  -3  101.09    9.90
  -9   3   3  110.59    8.10
   9  -3   3   90.49   10.00
  -9  -3  -3  103.59    9.90
   9  -3   3  109.89   10.90
   9   3  -3  112.69    9.90
  -9   3   3  106.89    9.40
   9  -3   3   99.89    9.50
  -9  -3  -3  109.09    9.60
  -9   3  -3  102.49    7.90
   9   3   3  118.79   10.40
   9  -3  -3  108.29   10.10
   9  -3  -3  108.69   11.10
  -9  -3   3  112.99   10.50
   9  -3  -3  122.39   11.60
   9  -3  -3  110.79   10.60
   9   3   3  100.99    9.40
  -9  -3   3  111.09   16.80
   9   3   3  112.19   11.20
   9   3   3  115.79   12.60
   9  -3  -3  105.19    8.70
   9  -3  -3  102.39   11.80
  -9   3  -3  115.89    9.50
  -9  -3   3  104.19    9.30
   9   3   3  115.99    7.90
   9   3   3  105.09    9.40
  -9   3  -3  101.09    9.40
   9  -3  -3  112.49   10.10
  10  -3   3   24.70    4.90
  10  -3   3   19.00    5.10
 -10  -3  -3   17.30    5.20
  10   3  -3   22.10    5.60
  10   3  -3   25.30    6.20
 -10   3   3   25.10    6.30
  10  -3   3   18.20    5.70
 -10   3   3   20.60    4.70
  10  -3   3   24.40    6.60
  10   3  -3   19.20    4.90
 -10  -3  -3   22.60    5.90
 -10   3   3   11.50    5.00
  10   3  -3   22.30    4.90
  10   3  -3   19.40    3.40
  10  -3   3   21.10    5.70
 -10  -3  -3   24.70    6.10
 -10  -3   3   24.90    6.10
 -10  -3   3   19.50    5.90
  10   3   3   18.00    6.40
  10  -3  -3   24.10    6.40
 -10   3  -3   21.40    5.50
 -10   3  -3   19.90    5.10
  10   3   3   26.60    6.40
 -10   3  -3   24.20    4.90
  10   3   3   28.10    6.60
  10   3   3   18.10    5.40
  10  -3  -3   17.10    7.30
  10   3   3   17.30    5.20
  10   3   3   17.30    5.10
  10  -3  -3   11.50    3.90
  10  -3  -3   25.00    6.10
  10   3   3   15.50    3.60
 -10  -3   3   38.20    7.00
  10  -3  -3   22.60    5.30
 -11  -3  -3   47.80    8.20
 -11  -3  -3   49.90    8.90
  11  -3   3   49.70    8.90
  11  -3   3   74.69   13.00
  11   3  -3   50.39    8.80
  11  -3   3   70.19    8.10
 -11   3   3   56.09    7.80
  11  -3   3   61.79    8.20
  11   3  -3   42.10    7.50
  11   3  -3   57.99    5.10
  11  -3   3   54.29   10.10
 -11   3   3   34.30    7.80
 -11  -3  -3   53.79    8.80
  11   3   3   63.49    9.30
 -11   3  -3   66.79    9.90
 -11   3  -3   80.39   13.90
 -11  -3   3   37.80    7.80
 -11  -3   3   71.79   11.20
  11  -3  -3   69.29    7.70
  11   3   3   35.20    7.20
  11   3   3   60.29   11.70
 -11  -3   3   57.39    8.80
  11  -3  -3   63.09    9.70
  11   3   3   62.19    6.10
  11  -3  -3   56.09    7.90
  11  -3  -3   44.40    8.50
   0   4   3  185.48    7.00
   0  -4  -3  183.58    7.90
   0  -4   3  186.98    6.70
   0   4   3  193.18    6.80
   0  -4  -3  183.28    7.10
   0  -4   3  189.88    7.30
   0  -4  -3  181.58    5.30
   0  -4  -3  181.08    6.60
   0   4   3  180.78    6.70
   0  -4   3  183.48    4.40
   0   4   3  190.88    8.00
   0  -4  -3  173.48    6.90
   1  -4   3  109.39    3.70
   1   4  -3  111.49    6.10
  -1  -4  -3  116.29    5.90
  -1   4   3  105.19    5.10
  -1  -4  -3  109.39    5.50
   1  -4   3  107.79    4.80
  -1  -4  -3  113.39    6.30
  -1   4   3  109.39    6.20
  -1   4   3  103.39    4.20
  -1  -4  -3  110.69    5.50
  -1  -4  -3  109.69    5.70
  -1   4   3  112.49    5.40
  -1  -4   3  100.39    3.30
  -1   4  -3  118.69    3.40
   1   4   3  108.09    5.80
   1  -4  -3  116.89    5.50
  -1  -4   3  107.09    3.90
   1  -4  -3  114.59    5.70
  -1  -4   3  104.49    4.30
   1  -4  -3  113.29    6.20
   1   4   3  108.59    5.10
  -1  -4   3  109.09    6.10
  -1  -4   3  110.79    3.30
  -1   4  -3  103.39    3.40
   1   4   3  113.59    6.20
   1  -4  -3  106.49    4.90
   1   4   3  115.29    5.60
  -1  -4   3  111.09    4.70
   2   4  -3  610.44   18.70
  -2  -4  -3  630.14   17.10
   2  -4   3  622.84   16.40
   2  -4   3  632.04   18.60
  -2   4   3  620.54   17.10
  -2  -4  -3  652.83   17.70
  -2  -4  -3  619.44   18.90
  -2   4   3  658.33   17.30
   2   4  -3  611.74   16.60
   2   4  -3  627.84   16.60
  -2  -4  -3  584.24   19.30
   2  -4   3  642.24   16.60
  -2  -4  -3  618.44   18.50
  -2   4   3  642.14   18.90
   2   4  -3  637.94   16.10
  -2  -4   3  597.44   15.90
  -2  -4   3  613.84   16.20
  -2  -4   3  627.94   16.90
   2  -4  -3  649.04   17.80
   2   4   3  628.74   17.00
   2   4   3  641.14   18.80
   2   4   3  628.64   18.90
   2   4   3  687.13   18.00
   2  -4  -3  667.93   19.20
   2  -4  -3  632.14   17.60
  -2   4  -3  572.84   18.70
  -2   4  -3  637.44   15.30
  -2  -4   3  578.74   15.90
  -2  -4   3  616.44   18.90
  -2  -4   3  638.94   15.70
  -3   4   3  584.24   17.20
   3   4  -3  604.64   15.10
   3   4  -3  608.54   17.70
   3  -4   3  582.24   17.40
   3  -4   3  586.74   18.60
  -3  -4  -3  635.04   18.10
   3   4  -3  584.84   16.20
  -3   4   3  596.64   17.50
   3   4  -3  577.34   14.80
  -3  -4  -3  599.04   17.80
  -3  -4  -3  609.04   16.50
   3   4  -3  600.44   19.40
  -3  -4  -3  620.44   19.30
  -3  -4  -3  565.64   19.00
  -3   4   3  602.14   19.20
   3  -4   3  587.64   14.70
   3   4  -3  584.14   17.60
   3  -4   3  608.24   19.60
   3   4   3  601.14   16.80
  -3   4  -3  566.14   16.40
   3  -4  -3  614.04   17.70
  -3  -4   3  543.65   16.50
  -3  -4   3  590.14   19.30
  -3  -4   3  560.44   16.40
  -3   4  -3  625.14   16.10
   3   4   3  606.04   19.40
   3   4   3  576.94   15.30
   3  -4  -3  624.04   18.10
   3   4   3  561.64   17.70
   3   4   3  591.04   17.10
  -3  -4   3  564.84   17.70
   3  -4  -3  644.54   19.70
  -3  -4   3  567.14   16.40
   3  -4  -3  642.04   18.70
   3   4   3  622.24   19.40
  -3  -4   3  574.44   16.40
   4  -4   3   29.40    4.30
   4   4  -3   34.60    3.60
  -4   4   3   28.40    4.00
  -4  -4  -3   39.00    4.50
  -4  -4  -3   41.50    3.50
   4   4  -3   34.00    5.00
   4  -4   3   32.80    2.90
  -4  -4  -3   29.90    4.90
   4   4  -3   32.00    3.40
  -4  -4  -3   41.90    5.10
   4   4  -3   37.50    4.60
  -4  -4  -3   37.30    4.90
  -4   4   3   43.10    5.20
   4   4  -3   28.20    4.20
   4   4  -3   40.10    3.70
   4  -4   3   32.90    4.30
  -4   4   3   35.20    4.60
  -4   4   3   35.80    2.50
   4  -4   3   27.40    3.90
   4  -4  -3   36.80    4.20
  -4  -4   3   40.10    4.30
   4  -4  -3   32.20    4.60
  -4  -4   3   36.30    3.90
   4   4   3   42.20    4.50
  -4  -4   3   35.20    4.00
  -4  -4   3   27.30    4.30
  -4   4  -3   37.40    3.90
   4   4   3   41.70    5.20
   4  -4  -3   33.10    4.70
   4   4   3   39.40    5.10
   4  -4  -3   48.90    6.70
   4   4   3   36.80    3.50
   4   4   3   44.70    3.70
   4   4   3   36.30    5.20
  -4  -4   3   37.90    4.60
   5  -4   3  177.18    7.60
  -5   4   3  194.48    7.00
   5   4  -3  188.48    8.70
  -5  -4  -3  192.68   11.20
   5  -4   3  179.38    9.50
   5  -4   3  183.08   10.10
  -5   4   3  185.08    9.40
  -5  -4  -3  207.08   11.30
   5   4  -3  189.68   10.50
   5  -4   3  192.68   10.50
   5  -4   3  191.58   10.60
   5   4  -3  179.28   11.10
   5   4  -3  194.18    9.10
   5   4  -3  203.78    9.10
  -5  -4  -3  187.98   10.00
  -5  -4  -3  187.18    8.00
  -5  -4  -3  181.68   10.00
  -5  -4   3  195.68   11.20
  -5  -4   3  192.68    9.60
   5   4   3  187.38   10.30
  -5  -4   3  183.38    9.50
  -5  -4   3  185.08    9.70
   5  -4  -3  194.28   10.80
   5  -4  -3  193.38   10.20
   5  -4  -3  190.38    9.70
   5   4   3  196.88    8.80
  -5  -4   3  196.18   11.30
  -5   4  -3  207.68    9.90
   5  -4  -3  188.88   11.10
   5   4   3  183.78    8.20
   5   4   3  196.68   11.50
   5   4   3  208.68   10.00
  -5   4  -3  199.58   10.70
   6   4  -3  247.08   13.40
   6  -4   3  221.58   11.30
  -6  -4  -3  212.78    9.20
   6  -4   3  228.08   12.50
  -6   4   3  222.78   13.10
   6  -4   3  207.78    9.10
  -6   4   3  228.18   11.20
   6   4  -3  201.68   10.30
  -6  -4  -3  223.18   12.70
   6  -4   3  216.28   11.70
   6   4  -3  210.78   10.30
  -6  -4  -3  201.28   12.50
   6  -4   3  228.08   12.50
   6   4  -3  204.08   12.10
  -6   4   3  218.78    8.50
  -6  -4  -3  223.78   11.70
   6   4  -3  223.78   12.40
  -6  -4  -3  203.58   11.30
   6   4  -3  216.58   10.60
   6  -4   3  222.88   11.70
  -6   4  -3  212.68   11.10
  -6   4  -3  223.08   10.70
  -6  -4   3  198.78   10.80
   6   4   3  237.78   13.10
   6   4   3  215.58   10.40
  -6  -4   3  227.28   11.70
   6   4   3  212.18   11.80
   6   4   3  223.08    9.40
   6   4   3  213.18   11.00
  -6  -4   3  214.58   12.70
   6  -4  -3  205.08   12.60
   6   4   3  216.18   13.00
   6  -4  -3  214.88   11.70
   6  -4  -3  210.58   11.40
   6  -4  -3  209.38   12.20
  -6  -4   3  219.18   11.40
  -7  -4  -3   56.19    6.50
  -7   4   3   67.99    7.30
  -7   4   3   56.59    4.80
   7  -4   3   53.39    5.00
  -7  -4  -3   63.39    7.50
   7  -4   3   54.19    7.00
  -7  -4  -3   71.39    7.40
   7   4  -3   60.59    6.30
   7   4  -3   60.89    7.20
   7  -4   3   59.19    6.70
   7   4  -3   50.79    6.00
  -7  -4  -3   63.09    5.30
   7   4  -3   57.19    7.30
   7  -4   3   58.99    7.30
   7   4  -3   60.09    8.30
   7   4  -3   67.49    6.40
   7  -4   3   52.69    7.10
   7  -4   3   58.59    7.60
   7  -4   3   67.39    7.00
  -7   4   3   62.39    6.50
   7   4   3   63.09    5.30
  -7   4  -3   60.69    5.00
  -7  -4   3   54.89    8.20
   7   4   3   66.79    7.70
   7   4   3   67.29    9.20
   7  -4  -3   57.99    7.80
  -7  -4   3   65.29    6.80
   7  -4  -3   68.59    7.90
   7   4   3   61.09    6.20
   7   4   3   62.39    6.70
  -7   4  -3   67.09    6.80
  -7  -4   3   66.69    7.00
  -7   4  -3   59.19    6.30
   7  -4  -3   77.29    7.20
  -7  -4   3   60.59    6.70
   7  -4  -3   64.19    5.20
   7   4   3   62.89    6.90
   7   4   3   69.39    8.20
  -8   4   3    3.10    2.90
  -8  -4  -3    1.90    2.90
   8  -4   3    6.10    3.60
   8  -4   3    2.00    2.10
   8   4  -3    2.30    3.20
   8  -4   3    2.60    2.70
  -8  -4  -3   -1.50    2.20
  -8  -4  -3    4.00    3.20
   8   4  -3    7.30    3.70
  -8  -4  -3    1.50    1.90
  -8  -4  -3    6.20    4.90
   8  -4   3   -1.00    2.50
   8  -4   3    3.50    3.10
  -8   4   3    5.80    2.30
   8  -4   3    4.30    3.40
   8   4  -3    8.20    3.70
   8   4  -3    6.70    3.10
   8   4  -3   11.70    3.70
  -8   4   3    5.00    3.70
   8   4  -3    2.50    2.90
   8  -4   3   -1.60    2.60
   8   4   3    3.90    2.60
  -8   4  -3    3.50    2.00
   8  -4  -3    2.90    3.20
  -8  -4   3    4.40    3.50
   8  -4  -3    2.10    2.30
   8   4   3   -0.10    2.50
  -8   4  -3    1.90    2.80
   8  -4  -3    2.80    2.80
  -8  -4   3   11.40    3.80
   8   4   3    1.70    2.50
   8   4   3    2.40    3.00
   8   4   3    1.40    2.30
   8  -4  -3    3.70    3.50
  -8   4  -3    3.40    2.50
   8   4   3    1.00    1.80
   8   4   3    1.60    3.00
   8  -4  -3    2.30    3.10
   8  -4  -3    5.00    2.20
   9  -4   3   19.90    5.60
   9   4  -3   21.60    4.90
   9   4  -3   15.20    4.60
  -9  -4  -3   22.70    5.40
   9   4  -3   15.70    4.70
   9  -4   3   13.90    4.00
  -9   4   3   22.30    4.10
   9   4  -3   28.40    5.80
  -9   4   3   21.00    5.60
  -9  -4  -3   15.00    4.50
  -9  -4  -3   12.50    4.10
   9  -4   3   26.50    5.70
   9  -4   3   17.40    5.00
   9  -4   3   22.80    5.40
   9   4  -3   15.70    4.40
   9  -4   3   19.90    5.40
   9  -4   3   27.10    4.70
  -9   4   3   27.40    5.60
   9   4  -3   17.50    5.30
  -9  -4  -3   24.60    5.80
  -9  -4   3   19.50    5.50
   9  -4  -3   15.10    4.60
  -9  -4   3   25.30    5.70
  -9  -4   3   20.20    4.90
   9   4   3   27.70    7.20
  -9   4  -3   24.60    5.40
   9   4   3   17.50    5.70
   9   4   3   28.30    4.70
   9  -4  -3   24.40    4.80
  -9   4  -3   24.20    5.30
   9  -4  -3   35.40    7.70
   9   4   3   24.50    5.70
   9   4   3   33.90    6.60
   9  -4  -3   26.90    4.80
   9   4   3   26.40    6.40
  -9   4  -3   25.70    4.40
   9   4   3   18.80    5.10
   9  -4  -3   16.10    4.80
   9  -4  -3   24.20    5.90
   9  -4  -3   22.30    5.60
 -10   4   3   29.20    6.30
  10  -4   3   18.00    5.20
  10   4  -3   23.00    3.90
  10   4  -3   19.30    5.40
 -10  -4  -3   21.00    5.60
  10  -4   3   26.90    6.80
  10   4  -3   28.70    5.90
 -10   4   3   22.80    6.00
  10   4  -3   16.90    5.40
  10  -4   3   14.40    4.80
 -10  -4  -3   20.80    5.40
 -10  -4  -3   22.20    5.80
 -10   4   3   20.80    4.20
  10  -4   3   11.50    4.50
  10   4  -3   15.90    5.80
  10  -4   3   23.70    4.60
  10  -4  -3   17.60    5.40
  10   4   3   25.70    7.00
  10  -4  -3   21.40    4.30
 -10   4  -3   27.40    4.80
 -10   4  -3   24.40    5.70
  10  -4  -3   20.50    5.70
  10   4   3   17.90    3.90
  10   4   3   16.80    4.50
  10   4   3    9.90    4.20
  10   4   3   14.60    4.80
  10  -4  -3   16.30    4.20
 -10  -4   3   19.30    5.30
 -10  -4   3   17.30    5.60
  10  -4  -3   20.80    5.80
  11  -4   3    5.60    3.20
  11   4  -3    4.80    3.70
  11   4  -3    3.90    3.70
 -11  -4  -3   15.00    5.50
  11  -4   3    0.70    4.50
 -11   4   3    7.30    3.80
  11  -4   3    8.20    4.70
 -11   4   3   11.70    3.60
  11  -4   3    6.70    5.00
 -11  -4  -3    9.80    4.50
  11  -4   3   11.70    3.60
  11  -4  -3    4.20    6.20
  11   4   3   10.90    4.50
  11  -4  -3    5.70    4.10
  11   4   3   -1.30    3.20
 -11  -4   3    8.40    4.80
  11   4   3    6.50    2.80
  11   4   3    3.10    3.50
  11  -4  -3    7.70    5.10
 -11  -4   3    8.80    3.90
  11  -4  -3    7.90    3.70
 -11   4  -3    8.50    3.00
 -11   4  -3    5.00    3.30
 -11  -4   3    9.30    5.20
   0   5   3   -1.10    1.10
   0  -5  -3   -0.80    1.10
   0  -5  -3    0.70    1.50
   0  -5   3    0.40    0.70
   0  -5   3   -0.30    1.10
   0  -5   3   -0.60    1.40
   0   5   3   -1.20    1.20
   0   5   3    0.40    1.40
   0   5   3    0.00    1.40
   0  -5  -3    1.20    1.60
   0  -5  -3    0.60    1.80
  -1  -5  -3  355.36   12.10
  -1  -5  -3  362.56   11.50
  -1   5   3  351.36   11.20
  -1  -5  -3  358.76   11.90
  -1   5   3  360.26   12.60
   1  -5   3  322.47   10.30
  -1  -5  -3  304.57   13.60
   1   5  -3  342.47   12.20
   1  -5   3  333.17    8.60
   1   5  -3  328.37    8.80
  -1   5   3  339.27   10.50
  -1  -5  -3  346.97   11.40
  -1   5   3  339.17    9.50
   1   5   3  340.07   11.30
  -1  -5   3  343.57    8.50
   1   5   3  337.17   10.40
  -1   5  -3  357.96    8.10
  -1  -5   3  335.87   10.00
  -1  -5   3  349.07   12.40
   1   5   3  355.16   12.00
   1  -5  -3  342.67   12.40
  -1  -5   3  317.17    9.70
   1   5   3  330.47   12.30
   1  -5  -3  335.87   10.30
   1  -5  -3  356.46   11.50
  -1  -5   3  334.37    9.50
   1  -5  -3  350.06   11.30
  -1   5  -3  316.87    8.20
   2  -5   3  137.29    6.20
  -2  -5  -3  137.99    8.00
   2  -5   3  145.49    5.50
   2  -5   3  150.08    5.70
  -2   5   3  154.28    6.80
  -2   5   3  156.38    7.20
  -2  -5  -3  146.99    7.30
  -2  -5  -3  143.79    6.90
   2   5  -3  145.09    5.80
   2   5  -3  155.18    8.30
  -2  -5  -3  149.39    7.20
  -2   5   3  148.39    8.10
  -2  -5   3  150.98    5.90
  -2   5  -3  147.99    5.30
  -2  -5   3  137.39    5.90
   2   5   3  146.09    7.20
  -2  -5   3  143.49    6.60
   2   5   3  153.08    6.70
   2  -5  -3  148.39    8.10
  -2   5  -3  143.09    5.70
   2   5   3  150.48    8.10
   2  -5  -3  157.88    7.50
  -2  -5   3  142.69    8.20
   2  -5  -3  153.58    7.20
  -2  -5   3  144.99    6.00
   2  -5  -3  148.79    7.10
   2   5   3  150.88    8.20
   3   5  -3   53.69    2.50
  -3   5   3   62.39    5.70
  -3   5   3   58.69    4.70
  -3  -5  -3   53.79    4.80
  -3  -5  -3   57.79    4.30
   3   5  -3   51.89    4.50
   3  -5   3   61.19    5.60
   3  -5   3   48.70    4.40
  -3  -5  -3   54.29    4.90
   3  -5   3   59.69    4.70
  -3  -5  -3   57.89    5.50
   3   5  -3   51.29    2.40
   3   5  -3   62.69    4.00
  -3   5   3   54.09    4.50
   3   5  -3   51.19    5.50
   3  -5   3   47.20    2.80
   3   5  -3   50.89    4.50
  -3  -5  -3   55.09    5.50
  -3  -5   3   45.50    4.50
   3  -5  -3   57.49    5.10
   3  -5  -3   46.70    5.10
  -3  -5   3   57.99    6.00
   3   5   3   48.80    4.30
   3  -5  -3   57.19    4.80
   3  -5  -3   59.59    5.20
   3   5   3   50.19    4.70
  -3   5  -3   54.09    3.70
   3   5   3   50.39    5.30
  -3  -5   3   53.09    4.20
  -3  -5   3   53.69    4.20
   3   5   3   47.80    5.30
  -3  -5   3   53.99    4.00
  -4  -5  -3   12.80    3.10
   4   5  -3   13.80    2.50
   4  -5   3   15.00    2.00
   4  -5   3   16.60    3.80
   4   5  -3   13.50    3.70
   4   5  -3   14.40    2.40
  -4  -5  -3   12.60    3.30
  -4  -5  -3   14.90    3.60
   4   5  -3    9.20    2.80
   4   5  -3   17.60    3.70
  -4   5   3   13.20    2.70
   4  -5   3   14.00    3.00
   4   5  -3   13.80    2.30
   4  -5   3   10.90    3.10
   4  -5   3   15.00    3.70
  -4   5   3   14.70    3.80
  -4  -5  -3   14.30    2.60
  -4  -5  -3   11.40    3.00
   4   5   3   17.00    3.80
  -4  -5   3   10.70    2.80
  -4  -5   3   19.10    3.10
  -4  -5   3   10.90    2.70
   4  -5  -3   19.80    4.30
   4   5   3   12.80    2.80
   4   5   3   14.20    2.30
  -4  -5   3   10.10    3.00
  -4  -5   3   15.80    3.00
  -4  -5   3   12.10    2.80
   4   5   3   16.40    3.50
   4  -5  -3   11.80    3.10
   4  -5  -3   15.00    3.50
  -4   5  -3   18.20    3.10
   4  -5  -3   17.30    3.30
   4   5   3   12.50    2.60
   4   5   3   11.50    3.00
  -4   5  -3   16.70    2.80
   5   5  -3    5.80    2.60
  -5  -5  -3    9.10    3.60
   5   5  -3    6.20    2.20
  -5  -5  -3    5.00    2.60
   5  -5   3    7.30    2.90
   5   5  -3   12.70    3.30
   5   5  -3    4.80    1.90
   5   5  -3    8.00    3.20
   5   5  -3    6.70    2.20
  -5  -5  -3    4.40    2.70
  -5   5   3   10.50    2.90
   5  -5   3    5.10    2.50
  -5  -5  -3    7.80    2.30
   5  -5   3    9.90    3.10
  -5  -5  -3    7.80    2.90
   5  -5   3    7.70    1.70
   5  -5   3    3.20    2.40
  -5   5   3    5.90    2.60
   5   5   3    7.50    2.20
   5   5   3   17.00    4.50
   5   5   3    7.70    2.70
  -5  -5   3    9.60    3.00
  -5  -5   3    8.30    2.80
   5   5   3    8.80    2.40
  -5  -5   3    4.70    2.60
   5  -5  -3    6.40    2.80
   5   5   3    5.30    3.00
   5  -5  -3   11.50    5.40
  -5  -5   3   14.00    3.30
   5  -5  -3    6.10    2.60
  -5   5  -3    5.30    2.20
  -5  -5   3    4.70    2.40
   5   5   3    6.30    2.80
   6   5  -3  176.58    9.20
   6  -5   3  174.78   10.80
   6  -5   3  172.18   10.90
  -6  -5  -3  162.28    7.90
   6   5  -3  186.18    9.10
  -6   5   3  171.58   11.50
  -6   5   3  172.88    9.80
  -6  -5  -3  164.18   11.30
   6   5  -3  168.68    9.00
  -6   5   3  168.18    6.40
   6  -5   3  160.68    7.30
   6  -5   3  168.08   10.90
   6   5  -3  178.58   11.50
  -6  -5  -3  167.28   10.30
  -6  -5  -3  159.78   11.30
  -6  -5  -3  172.28   10.50
   6  -5   3  166.08   10.10
   6   5  -3  163.68   11.50
   6   5  -3  177.78   11.00
  -6  -5   3  177.18   10.30
   6  -5  -3  169.78   10.60
  -6  -5   3  175.48   10.40
   6   5   3  169.38   11.50
   6  -5  -3  162.48   11.30
   6   5   3  168.68    8.80
   6   5   3  184.38   12.10
   6   5   3  166.88    9.80
   6   5   3  176.18   10.40
   6   5   3  176.38   11.00
  -6  -5   3  155.08    9.60
   6   5   3  167.38    8.20
  -6   5  -3  167.48    9.70
   6  -5  -3  168.48   10.10
  -6  -5   3  177.98   11.90
   6  -5  -3  162.78   11.00
  -6   5  -3  166.18    9.20
  -7  -5  -3   63.89    7.80
   7  -5   3   62.89    6.90
   7   5  -3   54.89    7.40
   7  -5   3   56.19    7.00
   7  -5   3   66.79    8.00
   7  -5   3   60.29    7.20
  -7  -5  -3   40.50    6.40
   7  -5   3   61.79    6.90
   7  -5   3   59.19    4.80
  -7  -5  -3   65.69    7.00
  -7  -5  -3   51.79    4.80
   7   5  -3   61.19    7.60
   7   5  -3   41.80    6.40
   7   5  -3   58.69    7.20
   7   5  -3   78.69    6.80
   7  -5   3   62.89    7.60
  -7   5   3   49.90    7.40
  -7   5   3   62.79    4.30
  -7   5   3   55.49    6.30
   7   5  -3   54.29    5.90
   7   5   3   55.49    5.80
   7  -5  -3   63.99    8.20
   7  -5  -3   58.99    6.90
   7  -5  -3   65.29    7.80
  -7  -5   3   67.99    7.40
   7   5   3   64.29    5.30
   7   5   3   58.79    6.80
   7  -5  -3   69.79    7.60
  -7  -5   3   53.89    7.10
  -7  -5   3   67.89    8.00
   7   5   3   64.89    8.20
  -7   5  -3   63.39    6.40
  -7   5  -3   64.49    6.60
   7   5   3   64.69    7.90
   7   5   3   65.69    6.90
  -7  -5   3   59.29    7.00
   7   5   3   61.09    8.50
  -8   5   3   84.09    5.80
   8  -5   3   84.59    9.40
  -8  -5  -3  100.89    6.70
   8  -5   3   86.09    9.20
   8   5  -3   91.79    9.60
   8   5  -3   93.69    7.80
  -8   5   3   85.19    8.70
   8  -5   3   99.39    9.70
   8  -5   3   78.49    8.40
  -8   5   3   82.09    8.30
   8   5  -3   90.99    9.50
   8   5  -3   72.39    7.40
  -8  -5  -3   72.79    8.20
   8   5  -3   97.39    8.10
   8  -5   3   90.09    8.90
  -8  -5  -3   95.89    9.10
  -8  -5  -3   93.19   10.00
   8   5  -3   89.99    9.60
   8  -5   3   78.79    9.30
   8  -5   3   83.29    6.20
  -8  -5  -3   84.99    9.30
   8  -5  -3  100.09    9.70
   8   5   3   96.69   10.00
   8   5   3   86.09    7.30
   8  -5  -3   89.69    9.60
  -8  -5   3   76.59    7.90
  -8  -5   3   87.29    9.40
   8  -5  -3   85.79    8.80
   8   5   3   92.49    6.50
   8   5   3   82.49    9.60
   8   5   3   96.39    9.10
  -8   5  -3   93.99    8.10
  -8  -5   3  104.09    9.10
   8   5   3   85.79    8.20
   8  -5  -3   78.59    9.20
  -8  -5   3  102.19    8.90
  -8   5  -3   93.19    8.50
   8   5   3   91.09    9.70
  -9  -5  -3    1.50    3.20
  -9  -5  -3    1.20    2.70
   9  -5   3    4.00    3.10
   9   5  -3    1.70    3.20
   9   5  -3    0.00    2.70
   9  -5   3    1.00    1.80
  -9   5   3    2.50    3.30
   9   5  -3   -0.50    2.20
   9  -5   3    3.60    3.40
   9   5  -3    0.20    2.90
   9  -5   3    1.50    2.70
   9  -5   3   -1.60    3.00
   9   5  -3    0.20    3.30
  -9  -5  -3   -1.40    2.40
  -9  -5  -3   -3.50    2.50
   9  -5   3    0.90    2.30
  -9   5   3   -1.80    1.20
   9   5  -3    6.40    2.90
  -9   5   3    2.90    3.20
   9  -5   3    3.60    3.20
  -9  -5  -3    4.20    3.90
   9   5   3   -1.70    1.90
   9   5   3    6.10    3.80
   9  -5  -3    1.00    2.40
   9   5   3    1.50    2.00
   9  -5  -3    0.30    2.70
   9   5   3    1.30    2.60
  -9   5  -3    1.60    2.60
  -9  -5   3    0.10    2.40
  -9   5  -3    6.80    3.10
   9   5   3    8.20    3.80
   9  -5  -3    0.10    2.70
   9   5   3    4.70    3.40
   9  -5  -3   -3.40    1.80
   9  -5  -3    6.40    3.90
   9   5   3   -1.30    2.50
  -9  -5   3    0.10    3.00
   9  -5  -3   -2.70    3.10
  10  -5   3   10.70    4.40
 -10   5   3    0.60    1.90
 -10  -5  -3    8.00    4.10
 -10  -5  -3   -0.60    2.90
  10   5  -3    4.40    3.80
  10  -5   3    6.30    4.60
  10   5  -3    2.60    2.50
  10  -5   3    1.60    2.20
  10   5  -3    6.40    5.70
  10  -5   3   -0.20    2.50
  10   5  -3    1.80    2.70
 -10  -5  -3    5.00    4.00
  10  -5   3   -2.70    2.00
 -10   5   3    7.50    3.70
  10  -5  -3   -0.60    3.20
  10  -5  -3   -4.00    3.10
 -10   5  -3   -0.20    2.70
 -10  -5   3    5.30    3.00
  10  -5  -3   -3.20    2.60
  10   5   3   -0.10    3.60
  10   5   3    1.10    2.00
 -10  -5   3    2.00    3.10
  10   5   3    2.40    3.80
 -10  -5   3    6.30    3.80
  10   5   3    0.20    3.10
  10  -5  -3    3.20    2.70
  10   5   3    6.30    3.00
 -11  -5  -3   14.50    5.70
  11  -5   3    9.90    4.20
  11  -5   3   18.80    6.60
  11  -5   3   15.20    4.20
 -11   5   3   12.90    3.20
  11   5  -3   25.60    5.50
 -11  -5  -3   18.90    6.60
 -11  -5  -3   27.90    7.20
  11  -5   3   28.80    8.20
 -11   5   3   18.40    6.30
  11   5  -3    7.00    4.70
 -11  -5   3   10.70    5.10
  11  -5  -3   14.00    4.80
  11   5   3   12.80    4.20
 -11  -5   3   17.70    5.30
  11   5   3   12.50    5.60
  11  -5  -3   19.90    6.40
 -11  -5   3   17.90    5.90
  11   5   3   14.80    5.20
  11  -5  -3   13.80    4.50
  11   5   3    9.00    2.90
 -11   5  -3   11.00    4.80
  11  -5  -3   23.20    6.10
   0  -6   3  522.15   15.90
   0  -6   3  544.65   12.40
   0  -6  -3  550.44   15.80
   0  -6  -3  506.35   14.90
   0  -6   3  511.85   11.90
   0   6   3  534.55   15.50
   0   6   3  540.35   14.00
   0   6   3  535.05   15.30
   0   6   3  530.35   16.90
   0  -6   3  531.15   14.60
   0  -6  -3  513.15   16.90
   0  -6  -3  525.85   15.70
   1   6  -3  158.48    8.30
  -1   6   3  182.48    7.90
  -1  -6  -3  187.28    8.70
   1   6  -3  170.48    5.50
  -1  -6  -3  180.58    7.90
   1  -6   3  170.78    7.00
  -1   6   3  182.88    8.80
  -1  -6  -3  187.28    8.40
   1  -6   3  159.38    5.70
  -1   6   3  174.98    7.60
  -1   6   3  185.88    6.80
   1  -6   3  177.98    5.50
  -1  -6  -3  175.18    7.90
   1  -6  -3  180.78    7.80
   1  -6  -3  165.18    6.00
  -1  -6   3  175.48    8.60
   1   6   3  171.78    8.60
   1  -6  -3  172.28    6.80
  -1  -6   3  171.78    6.50
  -1  -6   3  172.38    5.70
  -1  -6   3  178.48    5.70
   1   6   3  176.38    6.70
   1  -6  -3  167.08    8.70
  -1   6  -3  174.48    4.90
  -1   6  -3  170.18    5.00
   1   6   3  170.08    8.30
   1   6   3  175.38    7.80
   1  -6  -3  172.48    7.90
  -2  -6  -3  329.17   11.70
   2  -6   3  288.27    9.40
  -2  -6  -3  320.87   12.70
  -2  -6  -3  313.77   12.90
   2  -6   3  315.07    9.50
   2  -6   3  314.57   10.30
   2   6  -3  304.47    9.80
   2   6  -3  317.87   12.90
  -2  -6  -3  303.67   11.50
  -2   6   3  320.77   10.50
  -2   6   3  330.27   12.90
  -2  -6  -3  322.17   11.80
  -2   6   3  311.27   11.10
   2  -6   3  306.37    9.20
  -2   6  -3  312.07    8.90
   2   6   3  323.67   12.80
  -2  -6   3  312.27    9.70
   2  -6  -3  318.67   12.80
  -2  -6   3  319.77   13.20
  -2  -6   3  301.27   10.50
   2  -6  -3  324.77   11.50
   2  -6  -3  333.27   11.50
  -2   6  -3  299.77    9.20
   2   6   3  319.17   10.40
  -2  -6   3  327.37    9.90
   2   6   3  312.47   11.60
   2  -6  -3  316.57   11.80
  -2  -6   3  294.27    9.60
   2   6   3  320.57   12.90
   3   6  -3   28.10    2.70
  -3  -6  -3   31.00    3.60
   3   6  -3   35.20    3.80
   3   6  -3   36.20    5.70
  -3   6   3   27.40    4.70
   3  -6   3   34.30    3.30
   3  -6   3   35.80    3.80
  -3  -6  -3   40.00    5.80
   3  -6   3   33.30    3.70
  -3  -6  -3   35.50    4.10
  -3  -6  -3   34.40    4.50
   3  -6   3   33.40    3.50
  -3   6   3   34.80    3.70
  -3  -6  -3   37.60    5.50
  -3   6  -3   29.80    3.40
   3  -6  -3   22.20    3.90
  -3  -6   3   36.60    5.80
   3  -6  -3   30.50    4.30
  -3  -6   3   33.20    3.40
  -3  -6   3   33.20    3.50
  -3  -6   3   30.30    2.60
   3  -6  -3   41.20    4.50
   3   6   3   30.90    3.50
  -3   6  -3   31.90    2.90
  -3  -6   3   35.80    3.30
   3  -6  -3   34.40    4.00
  -3  -6   3   32.00    3.80
   3   6   3   33.10    5.00
   3   6   3   30.70    4.70
   4   6  -3  250.67   11.30
  -4  -6  -3  248.58    9.80
   4  -6   3  241.38   11.10
   4  -6   3  249.97   11.10
   4   6  -3  242.78    7.30
   4   6  -3  249.68   12.90
   4   6  -3  221.28   10.90
  -4  -6  -3  264.87   11.60
  -4  -6  -3  241.58   12.50
  -4  -6  -3  247.88   11.40
   4  -6   3  254.27   10.60
   4   6  -3  243.98    9.10
   4  -6   3  246.28   12.50
  -4   6   3  240.08   10.50
  -4  -6  -3  262.27   12.80
  -4   6   3  256.67   12.60
  -4  -6   3  244.18   10.30
   4   6   3  226.48    9.90
   4  -6  -3  248.58   11.10
  -4  -6   3  247.18   10.50
   4   6   3  253.37   12.80
  -4  -6   3  212.18   11.10
   4   6   3  242.58   12.40
  -4   6  -3  236.28    9.30
   4  -6  -3  267.07   12.10
  -4  -6   3  247.08   13.00
   4  -6  -3  245.78   11.40
   4   6   3  240.18   11.30
  -4  -6   3  233.88    9.50
   4  -6  -3  251.37   12.50
  -5   6   3    6.10    3.30
   5   6  -3    1.50    1.70
   5   6  -3    4.30    1.90
  -5  -6  -3    0.20    2.00
   5   6  -3    1.40    2.10
  -5  -6  -3    5.60    2.00
   5   6  -3    1.80    2.50
   5  -6   3    1.50    2.10
   5   6  -3    3.80    2.30
   5  -6   3    1.20    2.00
  -5   6   3   -0.50    1.60
   5  -6   3    7.80    2.90
   5  -6   3    7.40    3.20
  -5  -6  -3    6.80    3.40
   5   6  -3    3.30    1.70
  -5  -6  -3    7.40    2.90
  -5  -6  -3    7.50    2.70
   5  -6  -3    4.10    2.60
   5  -6  -3    1.80    2.20
   5   6   3    6.50    3.50
   5  -6  -3   -0.30    2.10
  -5  -6   3    3.30    2.30
   5   6   3    1.50    1.40
   5   6   3    4.30    2.60
   5   6   3    2.20    2.10
  -5  -6   3    2.40    2.30
  -5  -6   3    3.70    2.60
  -5   6  -3    4.40    2.20
  -5  -6   3    1.10    2.10
   5   6   3    3.90    2.50
  -5   6  -3    3.40    2.00
   5  -6  -3    0.70    1.80
  -6   6   3  324.47   14.40
   6   6  -3  337.77   15.90
   6   6  -3  337.07   12.50
  -6   6   3  349.77   17.00
   6   6  -3  321.87   16.90
   6   6  -3  339.87   12.70
  -6  -6  -3  328.07   15.30
  -6  -6  -3  357.16   17.40
   6  -6   3  352.76   15.30
   6  -6   3  338.87   16.20
  -6  -6  -3  340.07   15.40
   6  -6   3  348.37   16.10
  -6  -6  -3  346.37   17.10
   6   6  -3  320.17   12.90
  -6  -6  -3  348.57   12.30
   6  -6   3  330.47   16.60
   6  -6   3  347.87   16.10
   6   6  -3  341.77   16.10
   6   6   3  323.37   13.90
  -6  -6   3  315.87   16.80
   6   6   3  351.56   17.40
  -6  -6   3  311.47   14.10
   6  -6  -3  371.96   15.70
   6   6   3  331.87   15.90
  -6  -6   3  330.87   14.80
   6   6   3  342.77   12.50
   6  -6  -3  337.57   15.70
   6  -6  -3  336.67   17.10
   6   6   3  333.67   14.80
   6   6   3  329.27   12.50
  -6  -6   3  324.97   14.70
  -6   6  -3  340.27   13.70
   6   6   3  334.47   17.00
   6  -6  -3  354.36   16.70
  -7  -6  -3  197.08   12.30
  -7   6   3  214.18   11.90
   7  -6   3  198.78   13.00
  -7  -6  -3  204.28   12.50
   7   6  -3  198.28   10.70
   7  -6   3  197.88   13.50
  -7  -6  -3  194.28    9.10
  -7   6   3  214.58   13.00
  -7  -6  -3  210.88   13.90
   7   6  -3  212.58   10.50
   7  -6   3  227.68   12.40
   7  -6   3  203.88   16.40
   7   6  -3  211.38   14.20
   7   6  -3  204.38   10.20
   7  -6   3  203.68    8.10
   7   6  -3  212.88   13.20
   7  -6   3  206.58   13.30
   7  -6   3  208.58   12.40
  -7  -6  -3  191.28   15.20
   7   6  -3  209.78   13.30
  -7  -6   3  213.88   12.40
   7   6   3  200.38   11.90
   7  -6  -3  207.28   12.60
   7  -6  -3  206.18   13.40
   7   6   3  198.48   13.70
  -7  -6   3  193.28   14.30
   7   6   3  229.68   13.60
  -7   6  -3  195.58   10.70
   7   6   3  201.28   11.30
   7   6   3  209.38   13.90
   7   6   3  216.68    9.80
   7  -6  -3  204.68   13.80
   7   6   3  187.48    9.90
   7  -6  -3  224.28   12.70
  -7   6  -3  187.18   11.20
   8  -6   3    2.30    1.60
   8   6  -3   -0.70    2.10
  -8   6   3   -0.40    2.20
   8   6  -3    1.70    2.10
   8  -6   3    3.60    2.70
   8   6  -3    2.90    3.20
   8  -6   3    1.30    2.80
  -8  -6  -3    2.90    2.10
   8   6  -3    2.90    3.00
  -8  -6  -3   -2.10    2.60
  -8   6   3    1.30    1.20
  -8   6   3   -0.60    2.00
  -8  -6  -3    1.30    2.40
   8  -6   3    2.40    2.90
   8  -6   3    1.40    2.70
  -8  -6  -3   -4.30    2.80
   8   6  -3    0.70    2.00
   8  -6   3    1.40    3.00
  -8  -6  -3    1.50    2.60
   8   6  -3   -0.30    2.30
  -8  -6   3   -0.50    2.80
  -8  -6   3    5.40    3.40
   8   6   3    1.10    1.60
  -8  -6   3    3.20    2.90
   8   6   3   -1.00    2.20
  -8  -6   3    0.40    2.40
   8  -6  -3   -1.50    2.30
   8   6   3    1.60    1.80
  -8   6  -3    3.10    2.50
   8  -6  -3    8.90    7.20
  -8   6  -3    1.60    2.40
   8   6   3   -1.30    2.30
   8  -6  -3   -3.30    1.70
   8  -6  -3   -3.00    1.70
   8   6   3   -1.40    2.20
   8   6   3    0.80    2.50
   9  -6   3   35.50    4.70
   9  -6   3   37.90    6.90
  -9  -6  -3   33.70    7.10
   9  -6   3   49.60    7.90
  -9  -6  -3   29.70    6.40
  -9  -6  -3   50.49    8.00
  -9   6   3   36.40    3.40
  -9  -6  -3   38.80    5.40
   9   6  -3   50.39    5.90
   9   6  -3   44.60    6.90
   9  -6   3   39.40    8.10
   9   6  -3   29.40    6.20
  -9  -6  -3   31.20    6.70
   9  -6   3   25.70    6.80
   9   6  -3   45.40    6.30
   9  -6   3   46.20    7.30
  -9   6   3   34.70    7.00
   9   6   3   31.40    6.00
   9  -6  -3   36.40    9.10
   9  -6  -3   42.30    8.40
   9  -6  -3   29.80    6.40
  -9  -6   3   33.80    6.90
   9   6   3   44.50    7.10
   9  -6  -3   23.80    5.80
   9   6   3   44.10    4.60
   9   6   3   33.20    7.10
  -9  -6   3   35.70    6.80
   9   6   3   43.90    6.50
  -9   6  -3   33.80    6.30
   9  -6  -3   36.70    6.50
  -9  -6   3   46.20    7.40
 -10   6   3   10.30    2.50
  10   6  -3    8.60    4.30
  10   6  -3    8.10    3.30
 -10  -6  -3   10.60    4.70
  10   6  -3    5.60    3.10
  10  -6   3   -1.00    3.10
  10  -6   3    6.60    4.40
 -10  -6  -3    2.10    3.80
  10  -6   3    7.10    2.80
  10   6  -3    4.40    3.90
  10  -6   3   -0.50    2.80
  10  -6   3    4.40    3.50
 -10  -6  -3    8.80    4.30
 -10   6   3    0.40    3.60
 -10  -6   3   14.70    5.00
 -10  -6   3   11.40    4.30
  10  -6  -3    0.00    3.70
  10  -6  -3    3.80    3.50
 -10   6  -3    7.10    3.70
  10   6   3    6.50    4.10
  10  -6  -3    5.90    3.40
  10   6   3   10.70    2.80
  10   6   3    2.90    3.90
 -10  -6   3   -2.50    3.60
  10   6   3    7.50    3.50
  10  -6  -3    9.10    4.30
  10   6   3    1.20    3.90
   0   7   3  196.28    9.40
   0  -7   3  191.28    7.40
   0   7   3  190.98    8.20
   0  -7  -3  186.98    9.60
   0  -7  -3  192.08    8.40
   0   7   3  195.48    6.40
   0  -7   3  185.28    6.00
   0  -7  -3  197.28    8.60
   0  -7  -3  190.68    8.00
   0  -7   3  178.18    8.40
   0  -7   3  200.38    5.90
   1   7  -3   -0.70    1.20
  -1   7   3    1.00    1.00
  -1   7   3    1.00    1.10
  -1   7   3    3.10    1.80
   1  -7   3    0.20    1.20
  -1   7   3    1.20    1.60
  -1  -7  -3    0.20    1.40
  -1  -7  -3    2.20    1.70
   1  -7   3    2.00    1.40
  -1  -7  -3   -0.60    1.60
   1  -7   3    0.90    1.00
   1   7  -3    1.20    0.90
  -1  -7  -3    1.60    2.00
   1   7   3    0.10    0.90
   1  -7  -3    3.60    1.80
   1  -7  -3    1.00    1.50
  -1  -7   3    1.30    1.70
   1   7   3   -1.20    1.10
   1  -7  -3    3.00    2.20
  -1  -7   3    2.10    1.10
  -1  -7   3    0.60    1.00
   1  -7  -3    1.20    1.30
   1  -7  -3    1.50    1.00
  -1   7  -3    2.30    0.70
  -1  -7   3    1.30    1.10
   1   7   3    2.80    2.00
   1   7   3    2.40    1.60
   2   7  -3   70.99    4.40
   2   7  -3   68.29    4.10
  -2  -7  -3   59.09    5.70
   2  -7   3   70.49    4.40
  -2   7   3   67.69    5.10
  -2   7   3   72.79    6.00
   2  -7   3   71.09    3.90
   2  -7   3   72.89    4.30
  -2  -7  -3   77.99    6.20
  -2  -7  -3   84.99    5.70
   2   7  -3   67.09    6.10
  -2  -7  -3   75.19    5.70
  -2  -7  -3   65.49    5.40
   2  -7   3   70.79    4.00
  -2  -7   3   63.39    4.60
   2  -7  -3   72.49    5.40
   2  -7  -3   72.89    5.20
  -2  -7   3   76.79    4.40
  -2  -7   3   68.19    4.30
   2   7   3   75.69    6.10
   2   7   3   71.19    6.10
  -2   7  -3   70.09    3.50
  -2   7  -3   69.49    3.70
   2   7   3   73.19    5.40
   2  -7  -3   71.89    5.60
  -2  -7   3   86.49    6.90
   2  -7  -3   71.79    6.00
   2   7   3   72.99    4.30
  -2  -7   3   74.89    4.10
   3   7  -3   99.49    4.80
  -3  -7  -3   99.39    6.90
   3  -7   3   98.09    5.50
  -3  -7  -3  111.19    7.10
   3  -7   3   91.39    5.70
   3   7  -3  101.39    6.20
   3  -7   3   95.89    6.00
  -3  -7  -3  103.89    6.40
  -3  -7  -3   94.59    7.40
  -3   7   3  103.49    6.40
  -3  -7  -3  100.09    7.60
  -3   7   3   98.89    7.50
   3   7  -3  106.39    8.30
  -3  -7   3  107.69    8.30
   3   7   3   97.59    7.40
  -3  -7   3  100.19    5.80
  -3  -7   3  102.99    6.00
  -3   7  -3   86.79    4.80
   3  -7  -3   99.19    6.90
  -3  -7   3   90.79    6.20
   3   7   3   94.59    7.60
   3  -7  -3  105.59    7.00
   3   7   3   94.09    6.60
  -3   7  -3   96.09    5.30
  -3  -7   3   96.99    5.00
   3  -7  -3   91.59    7.30
   3   7   3  105.99    5.70
  -3  -7   3   95.09    4.80
   3  -7  -3   97.09    6.60
  -4  -7  -3   31.10    5.10
  -4  -7  -3   28.90    3.90
   4   7  -3   24.90    5.20
  -4  -7  -3   28.00    4.70
  -4   7   3   25.60    5.00
   4  -7   3   29.60    4.50
  -4   7   3   26.30    4.10
   4  -7   3   32.00    5.80
   4  -7   3   25.20    4.20
  -4  -7  -3   33.30    5.90
   4   7  -3   26.20    4.40
   4   7  -3   27.10    4.60
  -4  -7  -3   29.90    5.60
   4  -7   3   30.70    4.30
   4   7  -3   25.20    2.90
  -4   7  -3   36.30    3.60
   4   7   3   26.40    3.70
   4   7   3   31.60    5.80
  -4  -7   3   24.30    4.30
   4  -7  -3   24.80    4.40
  -4   7  -3   28.00    3.80
  -4  -7   3   34.60    6.20
   4  -7  -3   19.70    4.00
  -4  -7   3   25.00    3.80
   4   7   3   34.70    6.30
   4  -7  -3   22.40    4.20
   4  -7  -3   27.10    5.30
  -4  -7   3   24.00    4.10
   4   7   3   23.30    4.30
  -4  -7   3   24.70    3.30
   5  -7   3  106.59    7.60
  -5  -7  -3   93.19    8.00
  -5  -7  -3  106.39    9.20
   5   7  -3  106.59    4.90
  -5  -7  -3   94.89    8.80
   5   7  -3  107.89    8.10
   5   7  -3  108.49    6.10
   5   7  -3  100.39    4.60
  -5   7   3  107.29    7.50
   5   7  -3  103.19    7.90
   5   7  -3   98.89    9.20
  -5  -7  -3  106.89    8.10
  -5   7   3  106.89    8.90
  -5  -7  -3  103.49    6.30
   5  -7   3  106.59    8.10
   5  -7   3  111.39    8.20
   5  -7   3  112.89    9.10
   5  -7  -3  107.29    8.70
   5   7   3  111.19   10.70
  -5   7  -3   94.39    7.60
  -5  -7   3  117.69    6.80
   5   7   3  102.69    7.30
  -5  -7   3  105.39    8.30
   5  -7  -3   98.99    8.60
  -5  -7   3  105.29    7.30
  -5   7  -3  107.19    6.60
   5   7   3  102.29    8.20
  -5  -7   3  109.09    7.50
  -5  -7   3  103.69    9.40
   5   7   3  115.89    7.20
   5  -7  -3  121.19    8.70
   5  -7  -3  107.99    7.90
   5   7   3  121.09    9.70
   6   7  -3  259.07   14.00
   6   7  -3  239.68   14.90
  -6   7   3  260.87   14.60
   6  -7   3  266.37   14.90
   6  -7   3  272.47   14.10
   6   7  -3  273.77   14.20
  -6  -7  -3  247.68   13.40
   6  -7   3  255.17   13.60
  -6  -7  -3  246.28   14.80
   6  -7   3  246.38   14.60
   6   7  -3  257.77    9.90
  -6  -7  -3  244.98   14.70
  -6   7   3  243.28   12.40
  -6  -7  -3  270.07   13.70
   6   7  -3  256.07   10.70
   6   7  -3  248.18    9.50
   6  -7   3  262.77   13.10
  -6  -7  -3  255.37   10.40
  -6  -7   3  243.08   12.10
   6  -7  -3  291.07   13.80
   6  -7  -3  259.27   14.80
   6   7   3  246.28   13.70
  -6  -7   3  251.97   12.90
   6  -7  -3  257.57   13.70
  -6   7  -3  241.58   11.40
   6   7   3  253.07    9.60
   6   7   3  262.57   14.90
   6   7   3  259.37   15.20
  -6  -7   3  271.37   15.60
   6   7   3  273.37   14.10
   6   7   3  246.18   11.80
  -6  -7   3  249.97   13.00
   6  -7  -3  272.57   14.60
  -6   7  -3  276.47   12.70
   7  -7   3  194.18   12.70
   7  -7   3  201.18   14.00
   7   7  -3  199.48   13.00
  -7   7   3  204.28   12.80
  -7  -7  -3  189.48   12.10
   7   7  -3  197.28    9.60
   7   7  -3  177.28   21.30
   7  -7   3  181.68   12.40
   7   7  -3  218.68   13.40
   7   7  -3  178.18    9.60
   7   7  -3  193.08    9.10
   7  -7   3  209.18   12.40
  -7  -7  -3  210.88   14.10
  -7  -7  -3  201.58    9.20
  -7  -7  -3  174.38   12.10
  -7  -7  -3  193.58   13.60
   7  -7   3  189.98   12.80
   7  -7  -3  190.18   12.50
   7  -7  -3  197.98   13.30
  -7  -7   3  216.78   14.00
  -7  -7   3  168.98   13.10
   7   7   3  205.78   13.60
   7   7   3  191.08   10.80
  -7  -7   3  201.18   11.90
  -7  -7   3  200.98   12.20
   7   7   3  193.08    9.20
   7   7   3  192.98   13.50
   7  -7  -3  190.08   13.50
   7   7   3  252.37   19.60
   7  -7  -3  211.18   12.40
   7   7   3  168.48   10.70
   8  -7   3   19.40    5.00
  -8  -7  -3   12.50    3.00
   8  -7   3    6.20    4.20
   8  -7   3    6.70    3.50
   8  -7   3   13.90    4.70
  -8  -7  -3    8.40    4.70
  -8   7   3   10.40    4.10
  -8  -7  -3   13.30    5.10
   8   7  -3   14.50    3.40
   8  -7   3   11.50    4.60
  -8  -7  -3   15.30    4.60
   8   7  -3    7.30    4.00
   8   7  -3   10.90    3.30
  -8  -7  -3    9.00    4.30
   8   7  -3    8.50    4.30
   8   7  -3    8.40    3.10
   8   7  -3   11.50    4.30
   8  -7   3    6.20    3.80
  -8   7   3   13.90    3.90
  -8  -7   3   10.00    4.10
   8  -7  -3   12.60    4.00
   8  -7  -3    7.30    3.60
  -8  -7   3   10.90    7.20
   8  -7  -3   12.90    4.60
   8   7   3   20.40    5.70
   8   7   3    6.10    3.10
   8  -7  -3    8.00    4.40
   8  -7  -3    8.30    3.70
  -8   7  -3    9.10    3.40
   8   7   3   10.30    4.60
   8   7   3   12.60    3.80
   8   7   3   10.90    3.10
  -8  -7   3   10.80    4.10
   8   7   3   12.50    4.40
  -8   7  -3   15.00    3.90
  -8  -7   3   13.60    4.60
   9  -7   3    4.30    4.20
   9   7  -3    9.10    2.80
   9   7  -3    4.40    2.90
  -9  -7  -3    4.20    3.80
   9  -7   3    6.40    3.80
   9   7  -3    7.20    3.60
   9  -7   3    7.20    4.00
   9  -7   3   13.90    4.50
   9   7  -3    3.40    2.40
   9  -7   3    0.70    2.90
  -9  -7  -3    2.60    2.00
  -9  -7  -3    2.10    2.60
  -9  -7  -3    5.40    3.30
  -9   7   3    2.90    3.10
   9   7   3    0.90    3.30
   9   7   3   -0.70    2.40
   9  -7  -3    0.80    2.60
   9  -7  -3    0.90    2.70
   9   7   3   -1.90    1.90
  -9   7  -3    4.30    3.00
   9  -7  -3    4.60    4.70
  -9  -7   3    6.70    3.50
  -9  -7   3    4.30    2.90
  -9  -7   3    6.90    3.50
   9   7   3   -2.90    3.00
  10  -7   3    7.50    3.80
 -10   7   3    2.00    3.40
  10  -7   3   -1.30    3.00
  10   7  -3    4.10    3.30
  10  -7   3    4.10    4.50
 -10  -7  -3    9.90    3.90
  10   7  -3    5.30    3.20
  10   7  -3    5.50    3.20
  10   7  -3    8.10    3.80
 -10  -7  -3   14.20    6.90
 -10  -7  -3   -2.10    3.90
  10   7   3    5.90    4.00
 -10  -7   3    5.80    4.30
  10  -7  -3    3.00    3.40
  10  -7  -3    3.60    3.30
  10   7   3   -0.40    3.80
 -10   7  -3    2.90    3.30
 -10  -7   3    4.60    3.50
  10   7   3    6.40    3.00
  10  -7  -3    6.50    4.40
  10  -7  -3   -2.90    2.90
 -10  -7   3    4.40    3.70
   0  -8   3    8.40    1.70
   0  -8  -3   13.90    3.10
   0   8   3   14.30    3.50
   0   8   3   10.40    2.50
   0  -8  -3    8.70    2.40
   0  -8   3   10.10    1.60
   0  -8   3   11.00    2.30
   0  -8   3   11.60    3.00
   0  -8  -3   11.10    3.30
   0   8   3    8.60    2.50
   0  -8  -3   13.30    3.00
  -1   8   3  131.09    6.00
  -1  -8  -3  133.89    7.40
   1   8  -3  134.29    4.80
   1  -8   3  144.89    6.80
  -1  -8  -3  125.49    7.50
  -1   8   3  141.19    7.30
   1  -8   3  122.39    5.50
   1   8  -3  133.79    8.10
  -1  -8  -3  124.99    8.20
   1  -8   3  135.99    5.20
  -1   8   3  148.09    8.50
  -1  -8  -3  145.79    7.80
  -1  -8  -3  126.49    9.40
  -1   8  -3  133.09    4.00
   1  -8  -3  128.89    7.20
  -1  -8   3  131.69    5.70
   1   8   3  140.09    8.30
   1  -8  -3  130.49    7.60
  -1  -8   3  141.29    5.50
  -1  -8   3  137.79    8.30
  -1  -8   3  135.39    5.60
   1  -8  -3  142.39    6.10
   1  -8  -3  141.29    5.80
   1   8   3  123.39    7.80
   1   8   3  133.19    7.20
  -1   8  -3  121.99    3.90
  -2  -8  -3  136.99    8.10
  -2  -8  -3  140.49    8.10
  -2  -8  -3  126.19    8.30
  -2   8   3  114.49    6.80
   2   8  -3  120.99    5.60
  -2  -8  -3  140.49    8.60
   2   8  -3  110.69    8.10
   2  -8   3  128.69    5.60
   2  -8   3  124.89    6.10
   2  -8   3  127.59    5.40
   2  -8   3  122.09    6.00
  -2  -8  -3  114.69    7.30
  -2   8   3  138.39    8.50
   2  -8  -3  130.69    7.80
  -2  -8   3  118.59    6.10
   2   8   3  139.79    7.70
  -2   8  -3  128.79    5.10
   2   8   3  122.89    8.20
   2  -8  -3  135.09    7.10
  -2  -8   3  109.39    8.20
  -2  -8   3  122.69    5.80
  -2   8  -3  125.19    4.80
  -2  -8   3  122.89    6.50
   2   8   3  123.79    8.40
   2  -8  -3  134.49    8.50
   2   8   3  122.39    5.00
   2  -8  -3  138.69    7.50
  -3  -8  -3  108.69    7.00
  -3   8   3  102.39    6.70
   3  -8   3   93.39    6.00
   3  -8   3  103.19    6.30
  -3  -8  -3   84.69    7.40
  -3  -8  -3  102.19    7.50
   3   8  -3  122.69    9.00
   3  -8   3   89.69    5.50
  -3   8   3  105.99    7.90
  -3  -8  -3   98.19    8.00
  -3  -8  -3   95.49    6.90
  -3  -8   3  100.99    6.00
   3   8   3  102.89    7.20
  -3  -8   3  111.39    6.90
   3   8   3   98.09    5.40
  -3  -8   3   98.29    8.40
   3   8   3  101.99    7.80
   3  -8  -3  100.99    7.10
   3   8   3   98.89    8.00
   3  -8  -3   97.49    6.90
  -3   8  -3   91.19    4.90
  -3  -8   3  101.29    5.50
  -3  -8   3  100.59    6.20
   3  -8  -3   98.49    7.30
  -3   8  -3   96.69    5.30
   3  -8  -3  103.49    7.80
   3   8   3  101.59    5.30
  -4  -8  -3  192.38   11.90
   4   8  -3  192.68    7.40
  -4  -8  -3  210.68   10.80
  -4  -8  -3  202.98   11.90
   4  -8   3  214.58   10.40
  -4  -8  -3  209.48    9.80
  -4  -8  -3  196.98   10.90
   4  -8   3  196.88   10.10
   4   8  -3  212.08   10.40
   4  -8   3  189.38   10.40
  -4   8   3  199.88   10.10
   4   8  -3  212.48   10.30
  -4   8   3  202.18   11.70
   4  -8   3  216.28   12.70
   4   8  -3  186.08   12.00
  -4  -8   3  233.28   13.30
  -4  -8   3  199.48    9.40
   4   8   3  213.58   12.50
   4  -8  -3  197.78   11.70
  -4   8  -3  201.38    9.00
   4  -8  -3  206.58   10.50
  -4  -8   3  204.08   10.80
   4  -8  -3  201.58   11.00
  -4   8  -3  213.48    8.60
   4   8   3  196.58    8.80
   4   8   3  208.68    8.60
  -4  -8   3  205.48    7.30
   4  -8  -3  202.98   11.00
   4   8   3  214.78   12.10
  -4  -8   3  198.48    9.80
   4   8   3  228.28   11.40
  -5   8   3   87.09    6.90
  -5  -8  -3   92.79    8.00
  -5  -8  -3   88.99    7.50
  -5  -8  -3   82.89    8.50
   5  -8   3   96.39    8.80
   5   8  -3   90.89    7.50
   5   8  -3   77.89    4.90
  -5   8   3   75.39    7.70
  -5  -8  -3   84.69    8.50
  -5  -8  -3   85.89    6.00
   5   8  -3   77.99    7.10
   5  -8   3   88.89    8.60
   5  -8   3   87.39    7.40
   5   8  -3   89.99    9.00
   5   8   3   81.29    5.90
   5  -8  -3   98.99    7.90
  -5  -8   3  105.59    9.60
  -5   8  -3   92.49    6.00
   5  -8  -3   80.79    7.90
   5   8   3   86.49    6.40
  -5  -8   3   78.29    6.50
  -5  -8   3   94.09    7.10
   5   8   3   85.39    8.60
   5  -8  -3   93.59    7.90
  -5   8  -3   79.19    6.20
  -5  -8   3   88.49    7.60
   5   8   3   90.99    7.80
  -5  -8   3   85.79    7.20
   5  -8  -3   88.79    8.40
  -6  -8  -3  224.68   14.20
  -6  -8  -3  177.68   12.70
   6   8  -3  200.78   12.00
   6   8  -3  197.98   12.00
   6  -8   3  199.68   11.50
   6  -8   3  185.48   12.80
   6   8  -3  187.58    6.20
  -6   8   3  199.98   12.80
   6  -8   3  197.58   12.00
   6   8  -3  176.38    8.40
   6  -8   3  196.78   13.10
  -6  -8  -3  182.58   11.80
   6  -8   3  191.28   11.70
   6   8  -3  180.28   13.30
  -6  -8  -3  196.28   11.70
  -6  -8  -3  192.98    9.10
  -6   8   3  206.28   15.60
   6   8   3  201.38   14.00
   6  -8  -3  212.68   11.90
   6  -8  -3  187.08   12.70
   6   8   3  202.58   13.80
  -6   8  -3  184.38   10.20
  -6  -8   3  196.58   10.90
   6   8   3  193.28   10.20
   6   8   3  180.98    9.60
   6  -8  -3  184.68   12.30
  -6   8  -3  181.28    9.50
  -6  -8   3  185.18   11.20
   6   8   3  200.78   13.10
  -6  -8   3  195.48   13.50
  -6  -8   3  204.68   11.10
   6  -8  -3  184.18   11.90
   7   8  -3   57.99    8.60
  -7  -8  -3   61.69    5.10
   7  -8   3   59.09    8.60
   7  -8   3   49.90    8.50
  -7   8   3   43.20    6.80
  -7  -8  -3   60.59    7.10
   7   8  -3   59.69    9.60
  -7  -8  -3   60.29    9.40
   7  -8   3   62.49    7.50
   7  -8   3   73.19    8.00
   7   8  -3   54.29    4.40
   7   8  -3   65.19    4.60
   7   8  -3   60.69   10.20
  -7  -8  -3   53.79    8.80
   7  -8   3   57.19    7.90
   7   8  -3   55.59    5.10
  -7   8   3   40.70    6.20
   7   8   3   52.49    7.70
  -7   8  -3   56.79    5.90
  -7   8  -3   58.09    6.20
   7  -8  -3   74.99    8.60
   7  -8  -3   61.39    8.30
  -7  -8   3   67.19    7.50
   7   8   3   58.19    8.80
   7   8   3   56.09    5.80
  -7  -8   3   59.89    6.60
  -7  -8   3   59.49    6.60
   7  -8  -3   60.49    7.10
  -7  -8   3   79.69   11.10
   7  -8  -3   55.29    9.00
   7   8   3   52.59    6.20
   7   8   3   58.49    4.40
   7   8   3   65.69   10.30
   8   8  -3   28.90    4.10
  -8  -8  -3   28.90    6.30
  -8   8   3   22.00    5.30
   8  -8   3   37.90    7.50
  -8  -8  -3   24.70    5.50
  -8  -8  -3   28.90    6.60
   8   8  -3   27.40    4.60
   8   8  -3   24.40    3.80
   8  -8   3   28.50    6.40
  -8  -8  -3   31.20    4.40
   8   8  -3   24.10    5.90
   8  -8   3   30.50    5.80
   8  -8   3   25.60    6.00
   8  -8   3   39.20    7.20
  -8  -8  -3   24.00    5.80
   8  -8   3   22.50    5.60
  -8  -8   3   24.50    7.00
   8   8   3   28.00    5.30
   8  -8  -3   24.70    5.60
   8  -8  -3   27.60    6.60
  -8  -8   3   16.20    4.80
  -8  -8   3   33.10    6.20
  -8  -8   3   17.30    5.00
   8   8   3   23.60    3.70
   8  -8  -3   21.70    5.30
   8   8   3   26.80    4.90
   8  -8  -3   16.50    5.00
   8  -8  -3   26.90    6.70
   8   8   3   32.70    7.20
  -8   8  -3   21.00    4.50
   8  -8  -3   30.00    6.50
   9  -8   3   25.10    7.10
  -9  -8  -3   13.70    5.90
   9  -8   3   32.90    6.60
   9   8  -3   24.40    4.40
  -9  -8  -3   22.20    5.40
   9   8  -3   15.60    3.60
  -9  -8  -3   20.30    3.60
   9  -8   3   20.80    6.20
  -9  -8  -3   16.40    4.90
   9   8  -3   33.60    7.50
  -9   8   3   20.30    5.30
   9   8  -3   22.70    4.20
   9   8   3   15.50    4.90
   9   8   3   25.30    4.00
   9  -8  -3   21.40    5.80
  -9  -8   3   12.50    5.00
   9  -8  -3   30.80    7.20
   9  -8  -3   18.60    5.60
  -9  -8   3   22.20    5.20
  -9  -8   3   24.70    5.50
   9   8   3   21.40    5.10
  -9   8  -3   16.20    5.20
   0  -9  -3   52.99    5.30
   0  -9  -3   45.30    6.80
   0  -9  -3   47.10    4.80
   0  -9   3   49.40    3.70
   0  -9   3   55.69    5.20
   0  -9  -3   47.80    4.50
   0  -9   3   53.09    3.20
   0  -9   3   46.20    3.80
   0   9   3   46.10    4.40
   0   9   3   50.59    4.80
  -1  -9  -3   42.30    5.60
   1  -9   3   38.30    4.00
  -1   9   3   42.80    3.60
  -1  -9  -3   40.30    4.70
   1  -9   3   40.40    3.60
  -1   9   3   38.50    4.90
   1  -9   3   39.20    3.00
  -1  -9  -3   43.20    4.90
  -1  -9  -3   39.30    5.90
   1  -9   3   34.10    3.90
  -1  -9  -3   52.09    7.20
   1  -9  -3   42.30    4.90
   1   9   3   44.20    5.10
   1  -9  -3   47.50   10.30
  -1  -9   3   45.50    3.30
   1   9   3   37.30    5.40
   1  -9  -3   34.00    3.20
  -1  -9   3   38.90    3.60
  -1  -9   3   45.20    5.40
   1   9   3   43.60    4.40
   1  -9  -3   47.80    4.70
   2   9  -3   84.29    7.50
  -2   9   3   85.09    6.00
   2  -9   3   73.99    4.40
  -2  -9  -3   83.79    7.20
  -2   9   3   78.39    6.80
  -2  -9  -3   70.49    6.60
  -2  -9  -3   63.49    6.70
  -2  -9  -3   80.39    6.30
   2  -9   3   83.99    4.30
  -2  -9  -3   75.59    6.80
   2  -9   3   82.99    5.30
   2  -9  -3   75.39    5.90
  -2  -9   3   82.69    5.40
  -2  -9   3   78.49    5.30
  -2  -9   3   88.99    7.60
   2   9   3   84.19    6.90
[truncated: 1,745,756 more chars]
